# Supplementary material for: The Endosperm-Specific Gene OsEnS-42 Regulates Seed Vigor and Grain Quality
Source: Plants (Basel). 2025 Aug 11;14(16):2492. doi: 10.3390/plants14162492 (PMC12389547; doi:10.3390/plants14162492)
Supplement: Supplementary file 1 [file plants-14-02492-s001.zip]

Archive with 5 entries (5 files):
- Figure S1.-revised.jpg
- Figure S2-revised.jpg
- Figure S3.jpg
- Figure S4.jpg
- plants-3700785-supplementary.xlsx
