# Supplementary material for: The Endosperm-Specific Gene OsEnS-42 Regulates Seed Vigor and Grain Quality
Source: Plants (Basel). 2025 Aug 11;14(16):2492. doi: 10.3390/plants14162492 (PMC12389547; doi:10.3390/plants14162492)
Supplement: Supplementary file 1 [file plants-14-02492-s001.zip › plants-3700785-supplementary.xlsx]

## Sheet: Table S1
Table S1. DEGs in germinating seeds after 48 hours under germination conditions.
Gene ID	GO	Paths	log2FC	pvalue	padj	ens-42-1-1	ens-42-1-2	ens-42-1-3	ZH11-1	ZH11-2	ZH11-3	Gene function	Reference
LOC_Os01g03060			0.563356	0.000102224	0.00755128	6250.26	7913.6	7145.7	4788.2	4802.99	4829.73
LOC_Os01g04620	GO:0046872(molecular_function:metal ion binding); GO:0016811(molecular_function:hydrolase activity, acting on carbon-nitrogen (but not peptide) bonds, in linear amides); GO:0006541(biological_process:glutamine metabolic process); GO:0020037(molecular_function:heme binding); GO:0009055(molecular_function:electron carrier activity)		1.21241	7.30504e-05	0.00582103	453.687	308.687	233.748	119.814	104.687	204.062
LOC_Os01g05260	GO:0016021(cellular_component:integral component of membrane)		1.44027	4.6424e-07	9.61258e-05	774.646	557.741	512.976	198.821	141.521	338.051
LOC_Os01g09640	GO:0005634(cellular_component:nucleus); GO:0008270(molecular_function:zinc ion binding); GO:0003677(molecular_function:DNA binding)		1.25081	1.21758e-05	0.00145002	587.621	486.415	239.036	192.744	178.355	180.191
LOC_Os01g10080	GO:0016021(cellular_component:integral component of membrane)		0.786162	1.1828e-06	0.000221428	4355.87	4052.68	3438.52	2031.62	2260.46	2576.58
LOC_Os01g10130	GO:0030422(biological_process:production of siRNA involved in RNA interference); GO:0003968(molecular_function:RNA-directed RNA polymerase activity); GO:0031047(biological_process:gene silencing by RNA); GO:0031380(cellular_component:nuclear RNA-directed RNA polymerase complex); GO:0070919(biological_process:production of siRNA involved in chromatin silencing by small RNA); GO:0003723(molecular_f…		1.95919	2.74969e-07	6.47883e-05	102.562	70.1561	89.9029	21.7054	19.3864	26.1816
LOC_Os01g12580	GO:0009269(biological_process:response to desiccation); GO:0005829(cellular_component:cytosol)		1.18192	7.38724e-07	0.000148551	1256.08	1242.93	1101.05	665.052	318.907	601.407
LOC_Os01g16140			0.869765	2.25766e-06	0.0003673	6882.52	9428.97	8098.67	3821.01	4066.3	5469.64
LOC_Os01g18860	GO:0005737(cellular_component:cytoplasm); GO:0004478(molecular_function:methionine adenosyltransferase activity); GO:0006556(biological_process:S-adenosylmethionine biosynthetic process); GO:0006730(biological_process:one-carbon metabolic process); GO:0046872(molecular_function:metal ion binding); GO:0005829(cellular_component:cytosol); GO:0005524(molecular_function:ATP binding)	map00270(Cysteine and methionine metabolism); map00999(Biosynthesis of various plant secondary metabolites); map01240(Biosynthesis of cofactors)	2.40325	1.92803e-28	5.8552e-25	1233.16	1199.67	820.761	194.48	248.146	173.261	RNAi lines of LOC_Os01g18860 suppresses germination.	DOI: 10.1016/j.jplph.2011.05.020
LOC_Os01g19770	GO:0016021(cellular_component:integral component of membrane); GO:0031359(cellular_component:integral component of chloroplast outer membrane); GO:0015171(molecular_function:amino acid transmembrane transporter activity); GO:0008270(molecular_function:zinc ion binding)		1.33728	4.233e-05	0.00377789	600.893	797.441	509.802	363.782	108.564	281.837
LOC_Os01g24030			1.34311	6.56433e-09	2.49189e-06	4174.88	5590.27	3235.45	1840.62	1200.02	2082.21
LOC_Os01g24710	GO:0048046(cellular_component:apoplast); GO:0030246(molecular_function:carbohydrate binding)		0.812962	1.06892e-07	2.86428e-05	204737	199795	213972	98248.9	120864	132947
LOC_Os01g25470	GO:0050661(molecular_function:NADP binding); GO:0050660(molecular_function:flavin adenine dinucleotide binding); GO:0009734(biological_process:auxin-activated signaling pathway); GO:0005634(cellular_component:nucleus); GO:0004499(molecular_function:N,N-dimethylaniline monooxygenase activity); GO:0016021(cellular_component:integral component of membrane)	map00380(Tryptophan metabolism)	2.53589	2.46608e-07	5.91253e-05	48.2645	57.2941	62.4032	8.68215	7.75457	12.3208
LOC_Os01g31450	GO:0015074(biological_process:DNA integration); GO:0046872(molecular_function:metal ion binding); GO:0004523(molecular_function:RNA-DNA hybrid ribonuclease activity); GO:0003676(molecular_function:nucleic acid binding)		1.10353	8.60115e-06	0.00111809	242.529	225.669	224.228	105.054	85.3003	130.908
LOC_Os01g35330	GO:0016021(cellular_component:integral component of membrane)		3.47889	1.16939e-50	4.56598e-47	483.852	512.139	438.938	37.3332	48.4661	43.1226
LOC_Os01g35880	GO:0046983(molecular_function:protein dimerization activity)		7.05101	5.25462e-07	0.000107985	18.0992	18.7083	26.442	0	0	0
LOC_Os01g37832			0.534826	6.02612e-05	0.00497601	7211.93	7790.83	6941.56	5134.62	5140.31	4872.09
LOC_Os01g43750	GO:0004497(molecular_function:monooxygenase activity); GO:0005506(molecular_function:iron ion binding); GO:0016705(molecular_function:oxidoreductase activity, acting on paired donors, with incorporation or reduction of molecular oxygen); GO:0016021(cellular_component:integral component of membrane); GO:0020037(molecular_function:heme binding)		-1.00244	0.00010671	0.00783328	149.62	194.098	215.767	260.464	389.667	471.269
LOC_Os01g45250			1.24213	4.20958e-05	0.00377234	620.199	439.645	230.575	170.17	215.189	160.17
LOC_Os01g45659	GO:0016021(cellular_component:integral component of membrane)		1.66001	2.71227e-10	1.54441e-07	596.067	619.712	478.072	232.682	106.625	195.592
LOC_Os01g45860	GO:0003700(molecular_function:transcription factor activity, sequence-specific DNA binding); GO:0043565(molecular_function:sequence-specific DNA binding); GO:0005634(cellular_component:nucleus); GO:0006355(biological_process:regulation of transcription, DNA-templated)	map04075(Plant hormone signal transduction)	1.12899	4.56061e-07	9.51531e-05	661.224	713.253	486.533	279.565	224.883	344.981
LOC_Os01g46970	GO:0003700(molecular_function:transcription factor activity, sequence-specific DNA binding); GO:0043565(molecular_function:sequence-specific DNA binding); GO:0005634(cellular_component:nucleus); GO:0000976(molecular_function:transcription regulatory region sequence-specific DNA binding); GO:0006355(biological_process:regulation of transcription, DNA-templated)		0.962233	8.98141e-06	0.00113648	1113.7	1006.74	814.415	657.239	408.084	440.467
LOC_Os01g49370			0.840868	2.28247e-05	0.00231913	399.389	458.353	406.15	200.558	250.085	254.886
LOC_Os01g50020	GO:0005741(cellular_component:mitochondrial outer membrane); GO:0003723(molecular_function:RNA binding); GO:0008308(molecular_function:voltage-gated anion channel activity)		2.92063	4.55066e-16	7.31638e-13	146	149.666	171.344	22.5736	10.6625	27.7217
LOC_Os01g50910	GO:0005634(cellular_component:nucleus)		0.793617	2.90555e-05	0.00289834	8355.8	8225.8	7683	5540.08	3336.4	5120.04
LOC_Os01g52830			0.980733	0.000100611	0.00749293	580.381	894.49	539.418	340.34	246.208	432.766
LOC_Os01g52900	GO:0008483(molecular_function:transaminase activity); GO:0003824(molecular_function:catalytic activity)		1.15378	6.28383e-06	0.000871825	3966.14	4834.92	2911.8	1601.86	1148.65	2511.89
LOC_Os01g54030	GO:0046872(molecular_function:metal ion binding); GO:0004473(molecular_function:malate dehydrogenase (decarboxylating) (NADP+) activity); GO:0051287(molecular_function:NAD binding); GO:0004471(molecular_function:malate dehydrogenase (decarboxylating) (NAD+) activity); GO:0004470(molecular_function:malic enzyme activity); GO:0006090(biological_process:pyruvate metabolic process); GO:0006108(biolog…	map00620(Pyruvate metabolism); map00710(Carbon fixation in photosynthetic organisms)	0.85519	0.000101768	0.00755128	3075.66	3233.03	2809.2	2018.6	1063.35	1956.69
LOC_Os01g54430	GO:0005773(cellular_component:vacuole); GO:0046658(cellular_component:anchored component of plasma membrane); GO:0032578(cellular_component:aleurone grain membrane); GO:0009055(molecular_function:electron carrier activity)		1.44768	9.78754e-07	0.000189725	363.191	302.84	302.497	166.697	65.9138	121.667
LOC_Os01g56610	GO:0032259(biological_process:methylation); GO:0008898(molecular_function:S-adenosylmethionine-homocysteine S-methyltransferase activity); GO:0033528(biological_process:S-methylmethionine cycle); GO:0008270(molecular_function:zinc ion binding); GO:0047150(molecular_function:betaine-homocysteine S-methyltransferase activity); GO:0009086(biological_process:methionine biosynthetic process)	map00270(Cysteine and methionine metabolism)	1.08855	4.08433e-08	1.29806e-05	612.96	717.93	615.571	300.402	250.085	363.462
LOC_Os01g57420	GO:0003951(molecular_function:NAD+ kinase activity); GO:0006952(biological_process:defense response); GO:0004143(molecular_function:diacylglycerol kinase activity); GO:0005524(molecular_function:ATP binding); GO:0007205(biological_process:protein kinase C-activating G-protein coupled receptor signaling pathway)	map00564(Glycerophospholipid metabolism); map04070(Phosphatidylinositol signaling system); map00561(Glycerolipid metabolism)	0.611586	7.60466e-05	0.00600724	1673.57	2020.49	1648.93	1210.29	1146.71	1139.67
LOC_Os01g57854	GO:0042545(biological_process:cell wall modification); GO:0046910(molecular_function:pectinesterase inhibitor activity); GO:0005618(cellular_component:cell wall); GO:0016021(cellular_component:integral component of membrane); GO:0030599(molecular_function:pectinesterase activity); GO:0005576(cellular_component:extracellular region); GO:0045330(molecular_function:aspartyl esterase activity); GO:00…	map00040(Pentose and glucuronate interconversions)	1.29766	1.03468e-06	0.000197854	1776.13	1362.2	1099.99	546.975	356.71	818.56
LOC_Os01g57960	GO:0003964(molecular_function:RNA-directed DNA polymerase activity); GO:0015074(biological_process:DNA integration); GO:0004190(molecular_function:aspartic-type endopeptidase activity); GO:0003676(molecular_function:nucleic acid binding); GO:0004519(molecular_function:endonuclease activity)		1.08685	7.16426e-06	0.000964599	658.811	760.024	664.224	203.162	400.33	377.323
LOC_Os01g59100	GO:0008194(molecular_function:UDP-glycosyltransferase activity)		1.09751	7.44863e-08	2.14301e-05	1387.61	1643.99	1391.91	593.859	566.084	905.575
LOC_Os01g62010	GO:0016020(cellular_component:membrane); GO:0030570(molecular_function:pectate lyase activity); GO:0045490(biological_process:pectin catabolic process); GO:0046872(molecular_function:metal ion binding); GO:0016298(molecular_function:lipase activity)	map00561(Glycerolipid metabolism)	1.82812	9.93988e-08	2.68987e-05	141.174	226.838	127.979	62.5115	32.9569	43.8927
LOC_Os01g62110			-1.58293	1.26822e-05	0.00148768	38.6116	43.2629	29.6151	106.79	146.368	80.8549
LOC_Os01g62190			0.90401	4.48782e-05	0.003938	1499.82	1859.14	1401.43	671.13	711.482	1159.69
LOC_Os01g62740			3.67885	1.07484e-49	3.67218e-46	778.266	923.722	1000.57	48.62	62.0366	99.3361
LOC_Os01g62830			1.86992	1.58218e-10	9.60981e-08	754.133	599.834	327.881	125.023	134.736	199.442
LOC_Os01g63020			1.5231	1.91279e-06	0.000326752	334.232	295.825	241.151	147.596	52.3434	102.416
LOC_Os01g63260	GO:0050213(molecular_function:progesterone 5-alpha-reductase activity); GO:0016132(biological_process:brassinosteroid biosynthetic process); GO:0047751(molecular_function:cholestenone 5-alpha-reductase activity); GO:0010268(biological_process:brassinosteroid homeostasis); GO:0009917(molecular_function:sterol 5-alpha reductase activity); GO:0003865(molecular_function:3-oxo-5-alpha-steroid 4-dehydr…	map00905(Brassinosteroid biosynthesis)	1.08783	1.10872e-05	0.00133496	475.406	749.501	395.573	246.573	227.791	287.228
LOC_Os01g64170	GO:0046658(cellular_component:anchored component of plasma membrane); GO:0005975(biological_process:carbohydrate metabolic process); GO:0004553(molecular_function:hydrolase activity, hydrolyzing O-glycosyl compounds)		0.736648	9.84396e-05	0.00739162	19220.1	25364.9	18677.6	10793.6	11374	15796.7
LOC_Os01g64670	GO:0005737(cellular_component:cytoplasm); GO:0006796(biological_process:phosphate-containing compound metabolic process); GO:0000287(molecular_function:magnesium ion binding); GO:0005829(cellular_component:cytosol); GO:0004427(molecular_function:inorganic diphosphatase activity)	map00190(Oxidative phosphorylation)	1.22211	4.5593e-09	1.85992e-06	320.959	342.595	364.9	133.705	144.429	162.48
LOC_Os01g65460	GO:0005975(biological_process:carbohydrate metabolic process); GO:0005618(cellular_component:cell wall); GO:0016021(cellular_component:integral component of membrane); GO:0030246(molecular_function:carbohydrate binding); GO:0048046(cellular_component:apoplast); GO:0005773(cellular_component:vacuole); GO:0004565(molecular_function:beta-galactosidase activity); GO:0080167(biological_process:respons…		0.975093	5.94662e-06	0.000830272	12648.9	16382.6	9673.55	7607.3	4900.89	7179.92
LOC_Os01g66150	GO:0016021(cellular_component:integral component of membrane); GO:0003677(molecular_function:DNA binding)		0.788348	3.0942e-05	0.00303121	1463.62	1553.96	1252.29	786.603	672.709	1011.07
LOC_Os01g66544	GO:0016021(cellular_component:integral component of membrane)		1.26615	1.05975e-08	3.81119e-06	947.191	707.407	556.34	310.821	268.502	338.821
LOC_Os01g68370	GO:0005634(cellular_component:nucleus); GO:0009738(biological_process:abscisic acid-activated signaling pathway); GO:0009737(biological_process:response to abscisic acid); GO:0007275(biological_process:multicellular organism development); GO:0003677(molecular_function:DNA binding)		0.596238	4.05704e-05	0.0037086	8969.96	10089.6	8321.84	6489.9	5610.43	6010.99
LOC_Os01g68450	GO:0016021(cellular_component:integral component of membrane); GO:0003677(molecular_function:DNA binding); GO:0005634(cellular_component:nucleus); GO:0009507(cellular_component:chloroplast)		0.761229	6.43319e-05	0.0052331	527.29	709.746	541.533	335.131	365.434	348.831
LOC_Os01g71624			1.06411	2.26758e-08	7.74718e-06	17225.6	11892.6	11767.8	7317.31	5377.79	6858.04
LOC_Os01g72009	GO:0016021(cellular_component:integral component of membrane)		0.934208	7.51068e-05	0.0059502	10419.1	9368.17	5219.66	3703.8	3959.68	5421.9
LOC_Os01g72630			1.55874	2.11567e-07	5.25687e-05	158.066	132.127	119.518	52.0929	44.5888	42.3526
LOC_Os01g72900	GO:0016021(cellular_component:integral component of membrane)		1.65419	6.03398e-10	2.94501e-07	243.736	229.176	164.998	70.3254	65.9138	66.224
LOC_Os01g72910			1.90643	1.27656e-05	0.00149107	84.4629	111.08	82.4992	21.7054	11.6319	40.0424
LOC_Os01g73200	GO:0020037(molecular_function:heme binding); GO:0009505(cellular_component:plant-type cell wall); GO:0005576(cellular_component:extracellular region); GO:0042744(biological_process:hydrogen peroxide catabolic process); GO:0046872(molecular_function:metal ion binding); GO:0006979(biological_process:response to oxidative stress); GO:0009506(cellular_component:plasmodesma); GO:0004601(molecular_func…	map00940(Phenylpropanoid biosynthesis)	-1.28552	1.3933e-07	3.62684e-05	106.182	123.942	169.229	279.565	335.385	360.382
LOC_Os02g04160	GO:0008023(cellular_component:transcription elongation factor complex); GO:0048096(biological_process:chromatin-mediated maintenance of transcription); GO:0005634(cellular_component:nucleus); GO:0000993(molecular_function:RNA polymerase II core binding); GO:0006368(biological_process:transcription elongation from RNA polymerase II promoter); GO:0003746(molecular_function:translation elongation fa…		0.716671	5.23215e-05	0.00446891	4221.94	5199.73	4172.55	2575.99	2351.57	3342.77
LOC_Os02g06310	GO:0003824(molecular_function:catalytic activity); GO:0016021(cellular_component:integral component of membrane)		2.0577	4.10447e-05	0.00372702	71.1902	31.5702	63.4609	11.2868	16.4785	12.3208
LOC_Os02g07160	GO:0005634(cellular_component:nucleus); GO:0003868(molecular_function:4-hydroxyphenylpyruvate dioxygenase activity); GO:0009072(biological_process:aromatic amino acid family metabolic process); GO:0003677(molecular_function:DNA binding); GO:0046872(molecular_function:metal ion binding); GO:0042802(molecular_function:identical protein binding)	map00130(Ubiquinone and other terpenoid-quinone biosynthesis); map00360(Phenylalanine metabolism); map00350(Tyrosine metabolism); map01240(Biosynthesis of cofactors)	0.842923	4.25872e-05	0.0037792	1498.61	1278.01	1067.2	849.114	540.881	751.566
LOC_Os02g07170	GO:0005634(cellular_component:nucleus); GO:0003868(molecular_function:4-hydroxyphenylpyruvate dioxygenase activity); GO:0042802(molecular_function:identical protein binding); GO:0003677(molecular_function:DNA binding); GO:0046872(molecular_function:metal ion binding); GO:0009072(biological_process:aromatic amino acid family metabolic process)		1.58837	8.82538e-05	0.00679583	283.554	107.573	90.9606	52.0929	62.0366	46.2028
LOC_Os02g08230	GO:0016126(biological_process:sterol biosynthetic process); GO:0009414(biological_process:response to water deprivation); GO:0000254(molecular_function:C-4 methylsterol oxidase activity); GO:0009737(biological_process:response to abscisic acid); GO:0046184(biological_process:aldehyde biosynthetic process); GO:0016021(cellular_component:integral component of membrane); GO:0016020(cellular_componen…		1.21513	4.63341e-12	4.36691e-09	26814.6	29324.1	22253.6	11124.4	9288.04	13351.8
LOC_Os02g09240	GO:0005506(molecular_function:iron ion binding); GO:0016705(molecular_function:oxidoreductase activity, acting on paired donors, with incorporation or reduction of molecular oxygen); GO:0016021(cellular_component:integral component of membrane); GO:0004497(molecular_function:monooxygenase activity); GO:0020037(molecular_function:heme binding)		-0.799593	1.35453e-05	0.00154258	1153.52	1209.02	1276.62	1712.99	1987.11	2633.56
LOC_Os02g10500	GO:0016021(cellular_component:integral component of membrane)		0.934262	9.52819e-05	0.00721397	661.224	558.91	397.688	215.317	327.631	303.398
LOC_Os02g10800	GO:0016021(cellular_component:integral component of membrane); GO:0055085(biological_process:transmembrane transport); GO:0008643(biological_process:carbohydrate transport)		1.00748	4.14807e-05	0.00374933	2589.39	3724.12	3917.65	1245.02	1384.19	2458.76
LOC_Os02g11900			1.03828	4.37683e-05	0.0038677	1572.22	2178.35	890.568	737.982	743.469	777.747
LOC_Os02g11930	GO:0016021(cellular_component:integral component of membrane); GO:0005524(molecular_function:ATP binding); GO:0004672(molecular_function:protein kinase activity)		0.873864	6.46562e-05	0.00524386	7120.23	8083.15	4971.1	4617.17	2741.24	3649.25
LOC_Os02g11970	GO:0016021(cellular_component:integral component of membrane)		2.00734	1.45548e-14	1.80823e-11	2489.24	2679.96	1261.81	466.231	442.98	689.192
LOC_Os02g15430	GO:0016021(cellular_component:integral component of membrane)		3.1014	9.69285e-05	0.00731837	31.3719	21.0468	39.1342	6.0775	4.84661	0
LOC_Os02g15740	GO:0016021(cellular_component:integral component of membrane)		1.21326	3.52246e-07	7.82731e-05	755.34	753.008	657.878	361.177	195.803	375.783
LOC_Os02g15870	GO:0006777(biological_process:Mo-molybdopterin cofactor biosynthetic process); GO:0051539(molecular_function:4 iron, 4 sulfur cluster binding); GO:0005739(cellular_component:mitochondrion); GO:0061798(molecular_function:GTP 3',8'-cyclase activity); GO:0019008(cellular_component:molybdopterin synthase complex); GO:0046872(molecular_function:metal ion binding); GO:0005525(molecular_function:GTP bin…	map04122(Sulfur relay system); map00790(Folate biosynthesis); map01240(Biosynthesis of cofactors)	1.50749	9.41149e-16	1.41655e-12	2028.32	1532.91	1476.52	616.432	657.2	498.99
LOC_Os02g15930	GO:0051087(molecular_function:chaperone binding); GO:0006457(biological_process:protein folding); GO:0009506(cellular_component:plasmodesma)		0.868167	1.22244e-05	0.00145002	1046.13	1069.88	1266.04	767.502	601.949	484.36
LOC_Os02g21320	GO:0005741(cellular_component:mitochondrial outer membrane); GO:0003723(molecular_function:RNA binding); GO:0008308(molecular_function:voltage-gated anion channel activity)		1.13159	8.82673e-05	0.00679583	178.579	136.804	192.498	89.4261	85.3003	57.7535
LOC_Os02g26750	GO:0016788(molecular_function:hydrolase activity, acting on ester bonds)		4.5568	2.73718e-06	0.0004275	36.1984	22.2161	24.3267	1.73643	1.93864	0
LOC_Os02g31867			1.94263	1.92035e-13	2.09948e-10	276.314	426.783	283.459	90.2943	67.8525	97.796
LOC_Os02g31910	GO:0006813(biological_process:potassium ion transport); GO:0016021(cellular_component:integral component of membrane); GO:0016020(cellular_component:membrane); GO:0015079(molecular_function:potassium ion transmembrane transporter activity)		1.92241	1.28355e-06	0.000238653	288.381	154.343	107.884	44.2789	30.049	70.0743
LOC_Os02g32590	GO:0005737(cellular_component:cytoplasm); GO:0043565(molecular_function:sequence-specific DNA binding); GO:0003700(molecular_function:transcription factor activity, sequence-specific DNA binding); GO:0034605(biological_process:cellular response to heat); GO:0006357(biological_process:regulation of transcription from RNA polymerase II promoter); GO:0000978(molecular_function:RNA polymerase II core…		1.10628	3.58041e-05	0.00336288	1474.48	1641.65	1182.49	708.463	365.434	920.976
LOC_Os02g32860	GO:0006302(biological_process:double-strand break repair); GO:0005730(cellular_component:nucleolus); GO:0006471(biological_process:protein ADP-ribosylation); GO:0005634(cellular_component:nucleus); GO:0070212(biological_process:protein poly-ADP-ribosylation); GO:1990404(molecular_function:protein ADP-ribosylase activity); GO:0003950(molecular_function:NAD+ ADP-ribosyltransferase activity)	map03410(Base excision repair)	0.94865	7.62361e-06	0.00101643	1184.89	969.323	932.875	685.021	406.146	507.461
LOC_Os02g33520	GO:0003964(molecular_function:RNA-directed DNA polymerase activity); GO:0015074(biological_process:DNA integration); GO:0004190(molecular_function:aspartic-type endopeptidase activity); GO:0003676(molecular_function:nucleic acid binding); GO:0004519(molecular_function:endonuclease activity)		6.40004	2.32805e-06	0.00037651	27.7521	22.2161	28.5574	0.868215	0	0
LOC_Os02g33530	GO:0003964(molecular_function:RNA-directed DNA polymerase activity); GO:0015074(biological_process:DNA integration); GO:0004190(molecular_function:aspartic-type endopeptidase activity); GO:0003676(molecular_function:nucleic acid binding); GO:0004519(molecular_function:endonuclease activity)		7.14717	1.29824e-10	8.25195e-08	80.8431	51.4478	114.23	0	1.93864	0
LOC_Os02g33680	GO:0004842(molecular_function:ubiquitin-protein transferase activity)		1.21903	2.37809e-06	0.000380106	500.745	437.306	316.247	194.48	125.042	217.923
LOC_Os02g35710			1.05079	1.336e-05	0.00152784	516.431	832.519	725.569	270.015	290.796	439.697
LOC_Os02g37480			1.05412	7.58408e-12	6.09671e-09	61291.1	68976.3	60690.8	26172.3	30987.3	34803
LOC_Os02g40500	GO:0005737(cellular_component:cytoplasm); GO:0004362(molecular_function:glutathione-disulfide reductase activity); GO:0034599(biological_process:cellular response to oxidative stress); GO:0009055(molecular_function:electron carrier activity); GO:0015035(molecular_function:protein disulfide oxidoreductase activity); GO:0009507(cellular_component:chloroplast)		0.943719	3.81138e-05	0.00354329	1686.85	1137.7	835.568	631.192	623.274	647.609
LOC_Os02g44990			1.37582	6.19607e-12	5.13185e-09	2763.14	2401.68	2363.92	857.796	767.702	1273.66
LOC_Os02g45160	GO:0016021(cellular_component:integral component of membrane); GO:0015743(biological_process:malate transport)		1.21733	3.17775e-05	0.00307994	335.439	250.223	189.325	109.395	79.4843	143.229
LOC_Os02g46030	GO:0005634(cellular_component:nucleus); GO:0003677(molecular_function:DNA binding)		1.78189	1.32782e-06	0.000240823	133.934	120.435	90.9606	48.62	27.141	24.6415
LOC_Os02g46260	GO:0004185(molecular_function:serine-type carboxypeptidase activity)		-1.06519	8.45471e-08	2.38231e-05	573.141	371.827	572.206	1111.31	973.199	1090.39
LOC_Os02g46680	GO:0005887(cellular_component:integral component of plasma membrane); GO:0042626(molecular_function:ATPase activity, coupled to transmembrane movement of substances); GO:0016021(cellular_component:integral component of membrane); GO:0005524(molecular_function:ATP binding); GO:0055085(biological_process:transmembrane transport)	map02010(ABC transporters)	1.15483	1.31825e-06	0.000240823	1830.43	1166.93	929.702	698.913	516.648	547.503
LOC_Os02g47210	GO:0022857(molecular_function:transmembrane transporter activity); GO:0016021(cellular_component:integral component of membrane); GO:0015203(molecular_function:polyamine transmembrane transporter activity); GO:0015293(molecular_function:symporter activity); GO:0005886(cellular_component:plasma membrane)		0.685068	5.45624e-05	0.00461702	2179.14	2517.43	1930.27	1257.17	1285.32	1577.83
LOC_Os02g47840	GO:0016208(molecular_function:AMP binding)		0.980622	3.12139e-09	1.33303e-06	1451.56	1497.83	1188.83	717.145	642.66	736.165
LOC_Os02g50690	GO:0016788(molecular_function:hydrolase activity, acting on ester bonds)		-0.703885	4.75559e-06	0.000691382	1129.39	923.722	1108.45	1660.03	1754.47	1735.69
LOC_Os02g50710			1.4558	2.96305e-05	0.00293926	597.274	375.335	214.709	92.0308	132.797	207.143
LOC_Os02g51030	GO:0008168(molecular_function:methyltransferase activity); GO:0032259(biological_process:methylation)		1.1136	8.67243e-06	0.00111809	1019.59	892.151	518.264	405.456	292.735	423.526
LOC_Os02g52010	GO:0005615(cellular_component:extracellular space)		1.18615	4.35625e-10	2.31302e-07	7251.75	6712.77	4952.06	2509.14	2446.57	3355.86
LOC_Os02g56460	GO:0005737(cellular_component:cytoplasm); GO:0009809(biological_process:lignin biosynthetic process); GO:0016616(molecular_function:oxidoreductase activity, acting on the CH-OH group of donors, NAD or NADP as acceptor); GO:0016621(molecular_function:cinnamoyl-CoA reductase activity); GO:0006952(biological_process:defense response); GO:0003824(molecular_function:catalytic activity)	map00940(Phenylpropanoid biosynthesis)	1.19859	3.9137e-08	1.27344e-05	14825.7	11802.6	7784.54	5293.51	4108.95	5589.77
LOC_Os02g56680	GO:0005737(cellular_component:cytoplasm); GO:0009809(biological_process:lignin biosynthetic process); GO:0016616(molecular_function:oxidoreductase activity, acting on the CH-OH group of donors, NAD or NADP as acceptor); GO:0016621(molecular_function:cinnamoyl-CoA reductase activity); GO:0006952(biological_process:defense response); GO:0003824(molecular_function:catalytic activity)	map00940(Phenylpropanoid biosynthesis)	0.964626	1.80005e-06	0.000311386	4465.68	3687.87	2576.51	1854.51	1613.92	2028.3
LOC_Os02g57400	GO:0010264(biological_process:myo-inositol hexakisphosphate biosynthetic process)		0.681274	0.000102192	0.00755128	4966.42	4265.49	4082.65	3340.02	2273.06	2689
LOC_Os03g02460	GO:0016491(molecular_function:oxidoreductase activity)		1.09198	6.16355e-05	0.00504377	260.628	238.531	161.825	123.286	98.8708	87.7853
LOC_Os03g02470	GO:0016021(cellular_component:integral component of membrane)		8.56174	8.13748e-62	5.56034e-58	15678.7	23323.4	13338.4	74.6665	25.2024	38.5023
LOC_Os03g02750	GO:0004252(molecular_function:serine-type endopeptidase activity)		1.16807	3.01744e-05	0.00296664	1766.48	1873.17	1064.03	668.525	418.747	1004.14
LOC_Os03g03334			1.47241	2.14262e-07	5.27586e-05	1363.47	1375.06	765.761	412.402	255.901	592.936
LOC_Os03g03680	GO:0016021(cellular_component:integral component of membrane); GO:0022857(molecular_function:transmembrane transporter activity); GO:0015293(molecular_function:symporter activity); GO:0008643(biological_process:carbohydrate transport)		0.926264	1.36487e-05	0.00154791	617.786	461.861	468.553	326.449	246.208	241.795
LOC_Os03g04080			0.950055	3.45853e-05	0.00328224	1631.34	1797.16	1783.25	903.811	577.715	1214.36
LOC_Os03g04760	GO:0016021(cellular_component:integral component of membrane); GO:0046872(molecular_function:metal ion binding)		7.14269	2.65521e-07	6.31063e-05	24.1323	22.2161	21.1536	0	0	0
LOC_Os03g05334			-1.02767	8.88901e-05	0.00682456	120.661	229.176	190.383	305.612	445.888	351.141
LOC_Os03g06360			1.26715	8.81774e-07	0.000173386	1342.96	1106.13	1272.39	732.773	300.49	512.081
LOC_Os03g07950	GO:0005802(cellular_component:trans-Golgi network); GO:0017119(cellular_component:Golgi transport complex); GO:0061630(molecular_function:ubiquitin protein ligase activity); GO:0016021(cellular_component:integral component of membrane); GO:0016020(cellular_component:membrane); GO:0006623(biological_process:protein targeting to vacuole); GO:0006511(biological_process:ubiquitin-dependent protein ca…		6.88414	7.22344e-10	3.4637e-07	57.9174	88.8643	57.1148	1.73643	0	0
LOC_Os03g10210	GO:0043565(molecular_function:sequence-specific DNA binding); GO:0005634(cellular_component:nucleus); GO:0045893(biological_process:positive regulation of transcription, DNA-templated); GO:0000981(molecular_function:RNA polymerase II transcription factor activity, sequence-specific DNA binding); GO:0003677(molecular_function:DNA binding)		1.52055	1.41888e-05	0.00157646	225.637	105.234	166.056	38.2014	63.9752	70.8443
LOC_Os03g10290	GO:0016021(cellular_component:integral component of membrane); GO:0008270(molecular_function:zinc ion binding); GO:0003676(molecular_function:nucleic acid binding)		4.32307	2.38057e-11	1.75853e-08	56.7108	73.6639	43.3649	2.60464	3.87729	2.31014
LOC_Os03g12030	GO:0006633(biological_process:fatty acid biosynthetic process); GO:0016021(cellular_component:integral component of membrane); GO:0016020(cellular_component:membrane); GO:0016747(molecular_function:transferase activity, transferring acyl groups other than amino-acyl groups)	map04626(Plant-pathogen interaction); map00062(Fatty acid elongation)	0.666103	9.45411e-05	0.00717777	16677.8	14401.9	11262.2	8982.55	8179.13	9520.86
LOC_Os03g12290	GO:0004356(molecular_function:glutamate-ammonia ligase activity); GO:0005737(cellular_component:cytoplasm); GO:0005524(molecular_function:ATP binding); GO:0006542(biological_process:glutamine biosynthetic process)	map00630(Glyoxylate and dicarboxylate metabolism); map00220(Arginine biosynthesis); map00250(Alanine, aspartate and glutamate metabolism); map00910(Nitrogen metabolism)	0.775468	1.94276e-05	0.0020267	769.819	668.821	649.416	395.906	360.588	462.028
LOC_Os03g13150	GO:0005344(molecular_function:oxygen transporter activity); GO:0046872(molecular_function:metal ion binding); GO:0019825(molecular_function:oxygen binding); GO:0020037(molecular_function:heme binding)		1.70951	5.61507e-10	2.84206e-07	2804.17	1060.53	1484.98	599.068	536.035	500.53
LOC_Os03g14050	GO:0006952(biological_process:defense response); GO:0005576(cellular_component:extracellular region)		1.06258	1.74405e-05	0.00186204	98033.7	183807	93783.6	52334.2	50348.5	77154.9
LOC_Os03g14900	GO:0043531(molecular_function:ADP binding)		0.993	3.39213e-07	7.66228e-05	5867.76	8511.1	5423.79	2946.72	3156.11	3845.61
LOC_Os03g16260	GO:0016021(cellular_component:integral component of membrane); GO:0005524(molecular_function:ATP binding); GO:0004672(molecular_function:protein kinase activity)		1.19639	2.79142e-07	6.52095e-05	6084.95	5163.49	3321.12	2290.35	1538.31	2527.29
LOC_Os03g17790	GO:0016021(cellular_component:integral component of membrane)		1.06331	8.84453e-08	2.45202e-05	3566.75	3893.66	3196.31	1493.33	1361.9	2242.38
LOC_Os03g18230			1.58173	4.74529e-10	2.44714e-07	1053.37	889.813	598.648	305.612	194.834	347.291
LOC_Os03g18779	GO:0016021(cellular_component:integral component of membrane)		4.90868	8.10942e-75	2.21647e-70	3723.61	6278.97	2659.01	128.496	118.257	174.031
LOC_Os03g19000	GO:0044375(biological_process:regulation of peroxisome size); GO:0005779(cellular_component:integral component of peroxisomal membrane); GO:0005778(cellular_component:peroxisomal membrane); GO:0042802(molecular_function:identical protein binding); GO:0016559(biological_process:peroxisome fission)		1.02264	1.70805e-05	0.00183077	781.885	796.271	471.726	321.239	278.195	408.125
LOC_Os03g19250	GO:0016874(molecular_function:ligase activity)	map00630(Glyoxylate and dicarboxylate metabolism); map00010(Glycolysis / Gluconeogenesis); map00620(Pyruvate metabolism); map00650(Butanoate metabolism)	1.17651	1.03516e-06	0.000197854	70496.4	112756	67336.2	30749.6	28860.6	51253.6
LOC_Os03g19290	GO:0031359(cellular_component:integral component of chloroplast outer membrane); GO:0015171(molecular_function:amino acid transmembrane transporter activity)		1.11551	4.542e-05	0.00396619	1126.98	1730.52	949.798	519.192	395.483	840.891
LOC_Os03g22790	GO:0016161(molecular_function:beta-amylase activity); GO:0102229(molecular_function:amylopectin maltohydrolase activity); GO:0000272(biological_process:polysaccharide catabolic process)		0.838918	3.23743e-05	0.00312669	1953.51	2088.31	1638.35	1021.02	806.475	1346.04
LOC_Os03g25490	GO:0005506(molecular_function:iron ion binding); GO:0016705(molecular_function:oxidoreductase activity, acting on paired donors, with incorporation or reduction of molecular oxygen); GO:0016021(cellular_component:integral component of membrane); GO:0004497(molecular_function:monooxygenase activity); GO:0020037(molecular_function:heme binding)		1.80466	9.84721e-16	1.41655e-12	876.001	705.068	817.588	300.402	167.693	217.923
LOC_Os03g26210	GO:0046983(molecular_function:protein dimerization activity); GO:0005634(cellular_component:nucleus); GO:0003677(molecular_function:DNA binding)		0.720666	5.26886e-05	0.00448625	497.125	509.801	512.976	291.72	292.735	337.281
LOC_Os03g32490	GO:0016021(cellular_component:integral component of membrane); GO:0009536(cellular_component:plastid)		1.4015	2.08887e-07	5.23789e-05	370.43	484.077	255.959	112.868	170.601	137.068
LOC_Os03g42520			0.992862	2.32042e-05	0.00234896	1988.5	2214.59	1643.64	1065.3	615.519	1255.18
LOC_Os03g43100	GO:0016021(cellular_component:integral component of membrane)		5.54474	3.96443e-69	5.41779e-65	1081.13	1451.06	690.666	13.8914	22.2944	32.342
LOC_Os03g43750			1.27291	1.39233e-05	0.00156305	400.596	222.161	227.402	126.759	86.2696	137.838
LOC_Os03g46200	GO:0008080(molecular_function:N-acetyltransferase activity)		1.39209	8.19685e-06	0.0010771	1268.15	1046.49	522.495	248.309	298.551	532.872
LOC_Os03g46884	GO:0046872(molecular_function:metal ion binding)		6.24468	7.19468e-08	2.11446e-05	32.5786	42.0936	56.0571	1.73643	0	0
LOC_Os03g49310			5.18244	1.22051e-09	5.55981e-07	202.711	16.3697	35.9612	1.73643	3.87729	1.54009
LOC_Os03g51350			1.35765	7.37533e-09	2.74056e-06	7509.96	9927.08	8536.55	3199.37	2186.79	4747.34
LOC_Os03g51459			0.66569	0.000100079	0.00749293	7335	9136.66	6621.09	4545.1	4435.61	5575.14
LOC_Os03g51479	GO:0047429(molecular_function:nucleoside-triphosphate diphosphatase activity)		0.941996	0.000107658	0.00784671	187.025	173.052	185.094	88.5579	94.9935	100.106
LOC_Os03g53610			1.47843	5.95395e-06	0.000830272	170.132	196.437	101.537	66.8525	53.3127	47.7429
LOC_Os03g55660	GO:0015031(biological_process:protein transport); GO:0005643(cellular_component:nuclear pore); GO:0051028(biological_process:mRNA transport); GO:0017056(molecular_function:structural constituent of nuclear pore); GO:0008139(molecular_function:nuclear localization sequence binding)	map03013(Nucleocytoplasmic transport)	1.96686	2.99672e-07	6.88289e-05	159.273	97.0492	93.076	37.3332	18.4171	33.112
LOC_Os03g56860			1.6191	3.77099e-06	0.000566311	866.348	403.397	237.978	139.783	161.877	188.661
LOC_Os03g57640	GO:0016787(molecular_function:hydrolase activity)		1.54837	4.95427e-05	0.00425818	504.364	257.239	156.537	107.659	62.0366	143.229
LOC_Os03g57660	GO:0010080(biological_process:regulation of floral meristem growth); GO:0040008(biological_process:regulation of growth); GO:0009908(biological_process:flower development); GO:0004181(molecular_function:metallocarboxypeptidase activity); GO:0004180(molecular_function:carboxypeptidase activity); GO:0010082(biological_process:regulation of root meristem growth); GO:0010081(biological_process:regula…		0.989265	5.27003e-08	1.63682e-05	956.844	906.182	820.761	520.929	378.035	452.018
LOC_Os03g58170			0.73698	8.17316e-05	0.00636435	2702.81	2715.04	2362.86	1588.83	1185.48	1892.01
LOC_Os03g58764	GO:0016021(cellular_component:integral component of membrane)		0.749146	1.91807e-05	0.00200861	6080.12	6287.15	4595.63	3188.08	2998.11	3904.14
LOC_Os03g59180	GO:0016021(cellular_component:integral component of membrane)		0.816439	7.40649e-06	0.000992324	1659.09	1308.41	1128.55	749.269	741.531	833.961
LOC_Os03g59320	GO:0009570(cellular_component:chloroplast stroma); GO:0044183(molecular_function:protein binding involved in protein folding); GO:0061077(biological_process:chaperone-mediated protein folding); GO:0015977(biological_process:carbon fixation); GO:0015979(biological_process:photosynthesis); GO:0110102(biological_process:chloroplast ribulose bisphosphate carboxylase complex assembly)		0.918753	1.51571e-05	0.00167046	837.39	944.768	839.799	562.603	325.692	497.45
LOC_Os03g60560			1.54589	1.47416e-06	0.000265077	925.472	795.102	542.591	240.495	127.95	405.045
LOC_Os03g60570			1.06899	1.78064e-06	0.000309989	936.332	895.659	649.416	370.728	308.244	502.071
LOC_Os03g60580	GO:0005737(cellular_component:cytoplasm); GO:0003779(molecular_function:actin binding); GO:0030042(biological_process:actin filament depolymerization); GO:0015629(cellular_component:actin cytoskeleton); GO:0051015(molecular_function:actin filament binding)		0.83286	2.05998e-06	0.000343313	2811.41	2628.51	2169.3	1456.86	1188.39	1624.8
LOC_Os03g62590	GO:0016021(cellular_component:integral component of membrane); GO:0016491(molecular_function:oxidoreductase activity)		1.05531	9.15371e-05	0.0070081	2906.73	3886.65	2671.7	1415.19	874.328	2263.17
LOC_Os04g05650			2.69206	8.91417e-07	0.00017403	156.86	45.6014	45.4803	15.6279	13.5705	9.24056
LOC_Os04g06520			0.865781	5.50852e-05	0.00463258	743.274	536.694	741.435	372.464	293.704	442.007
LOC_Os04g06900	GO:0016021(cellular_component:integral component of membrane)		6.71194	9.94719e-06	0.00124145	32.5786	7.01561	10.5768	0	0	0
LOC_Os04g09390	GO:0016021(cellular_component:integral component of membrane); GO:0030246(molecular_function:carbohydrate binding); GO:0008061(molecular_function:chitin binding)		1.04086	7.76601e-06	0.00102541	13156.9	12181.4	7742.23	5576.54	3747.4	6752.54
LOC_Os04g09900	GO:0051498(molecular_function:syn-copalyl diphosphate synthase activity); GO:0010333(molecular_function:terpene synthase activity); GO:0000287(molecular_function:magnesium ion binding); GO:0009686(biological_process:gibberellin biosynthetic process); GO:0006952(biological_process:defense response); GO:0016102(biological_process:diterpenoid biosynthetic process); GO:0009507(cellular_component:chlo…	map00904(Diterpenoid biosynthesis)	-1.00873	4.46925e-07	9.39642e-05	714.315	867.597	662.109	1217.24	1889.21	1409.19
LOC_Os04g10060	GO:0034279(molecular_function:syn-pimara-7,15-diene synthase activity); GO:0010333(molecular_function:terpene synthase activity); GO:0000287(molecular_function:magnesium ion binding); GO:0006952(biological_process:defense response); GO:0016102(biological_process:diterpenoid biosynthetic process); GO:0009507(cellular_component:chloroplast)	map00904(Diterpenoid biosynthesis)	-0.843937	5.99223e-05	0.00496302	587.621	686.36	587.013	1069.64	1437.5	834.731
LOC_Os04g13000	GO:0003964(molecular_function:RNA-directed DNA polymerase activity); GO:0008270(molecular_function:zinc ion binding); GO:0003676(molecular_function:nucleic acid binding)		9.54944	1.02478e-14	1.33377e-11	141.174	86.5258	130.095	0	0	0
LOC_Os04g18770	GO:0015074(biological_process:DNA integration); GO:0008270(molecular_function:zinc ion binding); GO:0003676(molecular_function:nucleic acid binding)		7.20334	4.00019e-07	8.60891e-05	31.3719	9.35414	29.6151	0	0	0
LOC_Os04g19870			2.1726	4.40059e-10	2.31302e-07	142.38	121.604	150.191	39.0697	34.8956	18.4811
LOC_Os04g20630	GO:0008270(molecular_function:zinc ion binding); GO:0003676(molecular_function:nucleic acid binding)		0.975795	1.22551e-05	0.00145002	2095.89	1225.39	1264.99	905.548	671.74	753.876
LOC_Os04g20749			0.783969	4.15648e-05	0.00374933	1091.99	999.724	954.029	596.463	461.397	709.213
LOC_Os04g28120	GO:0000160(biological_process:phosphorelay signal transduction system); GO:0005634(cellular_component:nucleus); GO:0003677(molecular_function:DNA binding)		1.09409	4.02341e-11	2.81969e-08	6344.37	5676.79	6339.74	2617.67	2516.36	3465.21
LOC_Os04g33150			0.782412	9.33736e-06	0.00117068	4954.35	6254.41	4955.24	3019.65	2638.49	3737.81
LOC_Os04g33190	GO:0003987(molecular_function:acetate-CoA ligase activity); GO:0016208(molecular_function:AMP binding); GO:0019427(biological_process:acetyl-CoA biosynthetic process from acetate); GO:0005524(molecular_function:ATP binding)	map00630(Glyoxylate and dicarboxylate metabolism); map00640(Propanoate metabolism); map00620(Pyruvate metabolism); map00010(Glycolysis / Gluconeogenesis)	0.794058	0.000106901	0.00783328	12940.9	13750.6	8605.3	8063.11	5410.75	6881.14
LOC_Os04g38680	GO:0016021(cellular_component:integral component of membrane); GO:0006865(biological_process:amino acid transport); GO:0005886(cellular_component:plasma membrane); GO:0005774(cellular_component:vacuolar membrane)		0.9851	2.88748e-06	0.00044588	2344.45	2934.86	1878.44	1288.43	912.131	1413.81
LOC_Os04g38990	GO:0070122(molecular_function:isopeptidase activity); GO:0016021(cellular_component:integral component of membrane); GO:0022857(molecular_function:transmembrane transporter activity); GO:0120029(biological_process:proton export across plasma membrane); GO:0005524(molecular_function:ATP binding); GO:0005886(cellular_component:plasma membrane); GO:0008553(molecular_function:hydrogen-exporting ATPas…		7.62788	2.6193e-08	8.83835e-06	21.719	53.7863	19.0383	0	0	0
LOC_Os04g42120	GO:0009553(biological_process:embryo sac development); GO:0000070(biological_process:mitotic sister chromatid segregation); GO:0048609(biological_process:multicellular organismal reproductive process); GO:0000724(biological_process:double-strand break repair via homologous recombination); GO:0034089(biological_process:establishment of meiotic sister chromatid cohesion); GO:0005634(cellular_compon…		1.20459	4.38659e-10	2.31302e-07	457.306	475.892	424.13	177.984	194.834	215.613
LOC_Os04g45860	GO:0048316(biological_process:seed development); GO:0016021(cellular_component:integral component of membrane); GO:0016020(cellular_component:membrane); GO:0051980(molecular_function:iron-nicotianamine transmembrane transporter activity); GO:0005886(cellular_component:plasma membrane); GO:0010039(biological_process:response to iron ion); GO:0055085(biological_process:transmembrane transport)		-0.656525	8.08477e-05	0.0063316	618.993	581.126	640.955	983.687	1068.19	851.672
LOC_Os04g46200	GO:0016021(cellular_component:integral component of membrane); GO:0012511(cellular_component:monolayer-surrounded lipid storage body); GO:0019915(biological_process:lipid storage)		1.34883	3.51416e-06	0.000533606	3724.82	3527.68	2807.09	1255.44	648.476	2043.7
LOC_Os04g47520	GO:0006004(biological_process:fucose metabolic process); GO:0016740(molecular_function:transferase activity); GO:0016021(cellular_component:integral component of membrane)		-0.835299	7.11947e-05	0.00568975	736.034	512.139	714.993	1245.89	1362.87	895.565
LOC_Os04g49450	GO:0005634(cellular_component:nucleus); GO:0003677(molecular_function:DNA binding)		1.66285	2.23654e-07	5.45795e-05	197.885	205.791	142.787	73.7982	34.8956	63.1438
LOC_Os04g49980	GO:0009793(biological_process:embryo development ending in seed dormancy)		1.29382	1.4777e-09	6.62107e-07	7833.33	7148.9	7002.91	3537.97	1914.41	3512.95
LOC_Os04g51030	GO:0004674(molecular_function:protein serine/threonine kinase activity); GO:0016021(cellular_component:integral component of membrane); GO:0005509(molecular_function:calcium ion binding); GO:0005524(molecular_function:ATP binding); GO:0004672(molecular_function:protein kinase activity)		-1.25371	1.2349e-05	0.00145484	63.9505	129.789	80.3838	228.34	210.343	214.843
LOC_Os04g52110			1.00735	6.11962e-05	0.00502287	1723.04	1842.77	1546.33	1067.9	471.09	1002.6
LOC_Os04g52790			3.02038	3.29712e-05	0.00317313	18.0992	45.6014	32.7881	1.73643	3.87729	6.16038
LOC_Os04g54220			0.591531	4.49531e-05	0.003938	7192.62	8504.08	7374.16	4697.91	5144.19	5468.1
LOC_Os04g55970	GO:0003700(molecular_function:transcription factor activity, sequence-specific DNA binding); GO:0005634(cellular_component:nucleus); GO:0003677(molecular_function:DNA binding)		1.06838	1.09583e-07	2.90789e-05	2559.23	2253.18	1685.94	1224.18	834.586	1038.79
LOC_Os04g56100			0.915156	5.86715e-05	0.00488905	549.009	696.884	497.11	248.309	278.195	396.574
LOC_Os04g56110	GO:0004674(molecular_function:protein serine/threonine kinase activity); GO:0016021(cellular_component:integral component of membrane); GO:0005524(molecular_function:ATP binding)		0.940339	6.99218e-05	0.00560441	2292.57	1653.34	1286.14	1043.59	649.445	1031.86
LOC_Os04g56430	GO:0006468(biological_process:protein phosphorylation); GO:0016301(molecular_function:kinase activity); GO:0016021(cellular_component:integral component of membrane); GO:0016020(cellular_component:membrane); GO:0004674(molecular_function:protein serine/threonine kinase activity); GO:0005886(cellular_component:plasma membrane); GO:0004672(molecular_function:protein kinase activity); GO:0005524(mol…		4.94076	4.41417e-13	4.64031e-10	6308.17	1417.15	5531.67	118.077	100.809	212.533
LOC_Os04g56470	GO:0016021(cellular_component:integral component of membrane); GO:0006865(biological_process:amino acid transport); GO:0005886(cellular_component:plasma membrane)		0.850478	1.10209e-05	0.00133496	2559.23	2426.23	1828.73	1289.3	1007.12	1480.8
LOC_Os05g01010	GO:0016021(cellular_component:integral component of membrane); GO:0004190(molecular_function:aspartic-type endopeptidase activity)		1.31502	2.9812e-09	1.29337e-06	331.819	295.825	379.708	145.86	143.46	116.277
LOC_Os05g01444	GO:0004642(molecular_function:phosphoribosylformylglycinamidine synthase activity); GO:0006541(biological_process:glutamine metabolic process); GO:0006189(biological_process:'de novo' IMP biosynthetic process); GO:0046872(molecular_function:metal ion binding); GO:0016021(cellular_component:integral component of membrane); GO:0005524(molecular_function:ATP binding)		1.06813	1.78786e-05	0.00190139	5266.87	4556.64	2916.03	2106.29	1343.48	2624.32
LOC_Os05g02760			1.26434	3.90702e-06	0.000580362	304.067	360.134	229.517	113.736	93.0548	164.02
LOC_Os05g03130	GO:0016021(cellular_component:integral component of membrane)		0.954	2.5638e-06	0.000405051	3721.2	4167.27	3680.73	1812.83	1500.51	2656.66
LOC_Os05g04700	GO:0009409(biological_process:response to cold); GO:0009651(biological_process:response to salt stress); GO:0016021(cellular_component:integral component of membrane); GO:0009737(biological_process:response to abscisic acid)		0.894034	3.64385e-05	0.00341074	12395.5	10307.1	8365.2	5320.42	4068.24	7327
LOC_Os05g05060			-0.838296	8.51198e-05	0.00660936	444.034	329.733	454.803	564.34	841.371	791.608
LOC_Os05g05910	GO:0043565(molecular_function:sequence-specific DNA binding); GO:0003676(molecular_function:nucleic acid binding); GO:0004674(molecular_function:protein serine/threonine kinase activity); GO:0003700(molecular_function:transcription factor activity, sequence-specific DNA binding); GO:0004519(molecular_function:endonuclease activity); GO:0005634(cellular_component:nucleus); GO:0006952(biological_pr…		2.03344	2.02964e-05	0.00210129	54.2976	42.0936	56.0571	13.0232	13.5705	10.7807
LOC_Os05g05930	GO:0016021(cellular_component:integral component of membrane)		1.23804	3.1082e-06	0.000477266	1105.26	1286.19	1050.28	639.006	259.778	559.054
LOC_Os05g06410			1.44422	4.77314e-05	0.00414157	108.595	109.911	94.1336	37.3332	25.2024	51.5931
LOC_Os05g07420	GO:0016021(cellular_component:integral component of membrane); GO:0106311(deleted:old GO); GO:0004672(molecular_function:protein kinase activity); GO:0048544(biological_process:recognition of pollen); GO:0005524(molecular_function:ATP binding); GO:0106310(deleted:old GO)		1.582	7.38695e-05	0.00586919	82.0497	105.234	57.1148	32.9922	27.141	21.5613
LOC_Os05g10650	GO:0003872(molecular_function:6-phosphofructokinase activity); GO:0005737(cellular_component:cytoplasm); GO:0046872(molecular_function:metal ion binding); GO:0006002(biological_process:fructose 6-phosphate metabolic process); GO:0005524(molecular_function:ATP binding)	map03018(RNA degradation); map00010(Glycolysis / Gluconeogenesis); map00030(Pentose phosphate pathway); map00051(Fructose and mannose metabolism); map00052(Galactose metabolism)	0.74924	3.94417e-05	0.00364196	6148.9	5951.57	4910.82	3351.31	2680.17	4086.64
LOC_Os05g10730	GO:0000325(cellular_component:plant-type vacuole); GO:0016021(cellular_component:integral component of membrane); GO:0016020(cellular_component:membrane); GO:0042626(molecular_function:ATPase activity, coupled to transmembrane movement of substances); GO:0005774(cellular_component:vacuolar membrane); GO:0055085(biological_process:transmembrane transport); GO:0005524(molecular_function:ATP binding)	map02010(ABC transporters)	0.883911	5.85713e-06	0.000829467	2936.9	2288.26	2025.46	1502.01	1041.05	1384.54
LOC_Os05g12481			0.840929	1.65431e-05	0.00178717	3547.44	4009.42	2871.61	1555.84	1859.16	2405.63
LOC_Os05g15880	GO:0005975(biological_process:carbohydrate metabolic process); GO:0016798(molecular_function:hydrolase activity, acting on glycosyl bonds); GO:0050832(biological_process:defense response to fungus); GO:0005576(cellular_component:extracellular region); GO:0045493(biological_process:xylan catabolic process); GO:0004568(molecular_function:chitinase activity); GO:0004857(molecular_function:enzyme inh…	map00520(Amino sugar and nucleotide sugar metabolism)	3.42084	1.52112e-19	3.46461e-16	598.48	301.671	518.264	26.0464	25.2024	80.0849
LOC_Os05g15920	GO:0005975(biological_process:carbohydrate metabolic process); GO:0016798(molecular_function:hydrolase activity, acting on glycosyl bonds); GO:0050832(biological_process:defense response to fungus); GO:0005576(cellular_component:extracellular region); GO:0004568(molecular_function:chitinase activity); GO:0045493(biological_process:xylan catabolic process); GO:0004857(molecular_function:enzyme inh…	map00520(Amino sugar and nucleotide sugar metabolism)	2.36114	2.02131e-06	0.000340095	130.314	39.7551	82.4992	19.1007	9.69321	20.0212
LOC_Os05g18470	GO:0008526(molecular_function:phosphatidylinositol transporter activity)		0.599162	5.65839e-05	0.00472951	4114.55	3304.35	3446.98	2312.92	2449.47	2410.25
LOC_Os05g23050	GO:0003700(molecular_function:transcription factor activity, sequence-specific DNA binding); GO:0004523(molecular_function:RNA-DNA hybrid ribonuclease activity); GO:0008270(molecular_function:zinc ion binding); GO:0003676(molecular_function:nucleic acid binding)		4.59423	1.05703e-17	2.06363e-14	89.2894	107.573	90.9606	3.47286	1.93864	6.16038
LOC_Os05g23410			1.37275	1.10663e-05	0.00133496	137.554	192.929	144.902	55.5657	45.5581	81.625
LOC_Os05g33400	GO:0004190(molecular_function:aspartic-type endopeptidase activity)		0.997543	3.80275e-05	0.00354329	1704.94	1598.39	1215.28	687.626	514.71	1058.81
LOC_Os05g34490	GO:0003824(molecular_function:catalytic activity); GO:0016021(cellular_component:integral component of membrane)		1.5715	1.63605e-07	4.17912e-05	147.207	171.882	143.845	63.3797	54.282	38.5023
LOC_Os05g34830	GO:0006355(biological_process:regulation of transcription, DNA-templated); GO:0003677(molecular_function:DNA binding)		1.14663	1.43327e-05	0.001586	2989.99	3048.28	2679.11	1156.46	763.825	2015.21
LOC_Os05g35110	GO:0031146(biological_process:SCF-dependent proteasomal ubiquitin-dependent protein catabolic process); GO:0019005(cellular_component:SCF ubiquitin ligase complex)	map04120(Ubiquitin mediated proteolysis)	0.659763	2.21606e-05	0.00226852	4821.63	4725.01	4363.99	2844.27	2567.73	3391.29
LOC_Os05g35444	GO:0005874(cellular_component:microtubule); GO:0016021(cellular_component:integral component of membrane); GO:0000226(biological_process:microtubule cytoskeleton organization); GO:0008017(molecular_function:microtubule binding)		0.794906	4.6422e-05	0.00404078	2747.46	3153.52	2040.27	1488.12	1300.83	1786.51
LOC_Os05g35560			8.99744	5.41315e-13	5.47971e-10	95.3225	74.8331	74.0377	0	0	0
LOC_Os05g39250			0.991823	2.16375e-06	0.000355961	2621.97	2767.66	2413.63	1206.82	957.689	1757.25
LOC_Os05g39320	GO:0004737(molecular_function:pyruvate decarboxylase activity); GO:0005829(cellular_component:cytosol); GO:0000287(molecular_function:magnesium ion binding); GO:0016831(molecular_function:carboxy-lyase activity); GO:0030976(molecular_function:thiamine pyrophosphate binding)	map00010(Glycolysis / Gluconeogenesis)	1.35708	3.61254e-07	7.96274e-05	7771.8	8895.79	5124.47	3742.87	1611.01	3151.8
LOC_Os05g39690	GO:0004032(molecular_function:alditol:NADP+ 1-oxidoreductase activity); GO:0047834(molecular_function:D-threo-aldose 1-dehydrogenase activity); GO:0005829(cellular_component:cytosol)	map00561(Glycerolipid metabolism); map01240(Biosynthesis of cofactors); map00040(Pentose and glucuronate interconversions); map00620(Pyruvate metabolism); map00010(Glycolysis / Gluconeogenesis); map00053(Ascorbate and aldarate metabolism)	1.21157	8.35648e-07	0.000165507	3763.43	4535.59	4354.47	2149.7	1017.79	2294.74
LOC_Os05g41220			0.913172	3.4648e-08	1.14096e-05	1449.14	1499	1385.56	859.533	647.507	793.148
LOC_Os05g43810	GO:0016021(cellular_component:integral component of membrane); GO:0016757(molecular_function:transferase activity, transferring glycosyl groups)		1.68969	4.12548e-07	8.7409e-05	156.86	130.958	94.1336	38.2014	46.5274	33.8821
LOC_Os05g45100	GO:0008194(molecular_function:UDP-glycosyltransferase activity)		2.65829	6.28159e-09	2.4438e-06	261.835	109.911	76.1531	22.5736	15.5091	32.342
LOC_Os05g45320			0.681983	6.65798e-05	0.0053839	779.472	957.63	826.049	519.192	496.293	581.385
LOC_Os05g45680			1.68183	0.000103877	0.00765276	106.182	64.3097	59.2302	32.1239	24.233	15.4009
LOC_Os05g46480	GO:1902584(biological_process:positive regulation of response to water deprivation)		0.976047	1.61888e-05	0.00176284	13451.3	12340.5	10642.4	7818.27	3821.06	6881.14
LOC_Os05g48930	GO:0005737(cellular_component:cytoplasm); GO:0016021(cellular_component:integral component of membrane); GO:0051537(molecular_function:2 iron, 2 sulfur cluster binding); GO:0046872(molecular_function:metal ion binding); GO:0015035(molecular_function:protein disulfide oxidoreductase activity); GO:0005634(cellular_component:nucleus)		0.662257	6.814e-05	0.00549381	1840.09	1579.68	1500.85	995.842	934.426	1177.4
LOC_Os05g49300	GO:0005737(cellular_component:cytoplasm); GO:0006879(biological_process:cellular iron ion homeostasis); GO:0051539(molecular_function:4 iron, 4 sulfur cluster binding); GO:0051537(molecular_function:2 iron, 2 sulfur cluster binding); GO:0016226(biological_process:iron-sulfur cluster assembly); GO:0008198(molecular_function:ferrous iron binding); GO:0005759(cellular_component:mitochondrial matrix)…		0.856602	7.74622e-06	0.00102541	2024.7	2295.27	2116.42	1286.69	868.512	1397.64
LOC_Os05g49730	GO:0005829(cellular_component:cytosol); GO:0009738(biological_process:abscisic acid-activated signaling pathway); GO:0004722(molecular_function:protein serine/threonine phosphatase activity); GO:0010030(biological_process:positive regulation of seed germination); GO:0009788(biological_process:negative regulation of abscisic acid-activated signaling pathway); GO:0046872(molecular_function:metal io…	map04016(MAPK signaling pathway - plant); map04075(Plant hormone signal transduction)	1.21612	6.29526e-08	1.87024e-05	2427.71	2524.45	1679.6	950.695	685.31	1216.67	Overexpression of LOC_Os05g49730 enhances germination but its knockout inhibits germination.	DOI: 10.1007/s11103-016-0568-2
LOC_Os06g02000	GO:0005737(cellular_component:cytoplasm); GO:0006221(biological_process:pyrimidine nucleotide biosynthetic process); GO:0006225(biological_process:UDP biosynthetic process); GO:0033862(molecular_function:UMP kinase activity); GO:0006207(biological_process:'de novo' pyrimidine nucleobase biosynthetic process); GO:0046705(biological_process:CDP biosynthetic process); GO:0004127(molecular_function:c…	map00240(Pyrimidine metabolism); map01232(Nucleotide metabolism); map01240(Biosynthesis of cofactors)	0.982466	4.18163e-05	0.00375961	265.455	353.119	249.613	171.907	126.981	140.149
LOC_Os06g02040	GO:0009793(biological_process:embryo development ending in seed dormancy)		0.728905	2.26974e-05	0.00231479	9181.12	10010.1	8376.84	6323.21	4371.64	5937.06
LOC_Os06g02490	GO:0005829(cellular_component:cytosol); GO:0008289(molecular_function:lipid binding); GO:0000062(molecular_function:fatty-acyl-CoA binding)		0.961399	6.93772e-07	0.000141509	1719.42	2144.44	2182	812.649	1018.76	1272.89
LOC_Os06g03640	GO:0050821(biological_process:protein stabilization); GO:0031072(molecular_function:heat shock protein binding); GO:0051087(molecular_function:chaperone binding); GO:0000774(molecular_function:adenyl-nucleotide exchange factor activity); GO:0005737(cellular_component:cytoplasm)		-0.707521	5.94558e-06	0.000830272	990.63	949.445	1065.09	1470.76	1807.78	1630.19
LOC_Os06g05420	GO:0016021(cellular_component:integral component of membrane)		1.52275	7.97573e-08	2.27076e-05	860.315	692.206	490.764	200.558	160.907	348.061
LOC_Os06g06250	GO:0016788(molecular_function:hydrolase activity, acting on ester bonds)		-0.706848	3.42692e-05	0.00327498	368.017	341.426	393.458	589.518	606.795	604.487
LOC_Os06g13700	GO:0016021(cellular_component:integral component of membrane)		1.19748	1.60034e-06	0.000283246	581.588	380.012	382.881	248.309	157.999	179.421
LOC_Os06g13720	GO:0043231(cellular_component:intracellular membrane-bounded organelle); GO:0004739(molecular_function:pyruvate dehydrogenase (acetyl-transferring) activity); GO:0006086(biological_process:acetyl-CoA biosynthetic process from pyruvate); GO:0006096(biological_process:glycolytic process); GO:0005967(cellular_component:mitochondrial pyruvate dehydrogenase complex)	map00020(Citrate cycle (TCA cycle)); map00010(Glycolysis / Gluconeogenesis); map00620(Pyruvate metabolism)	0.761492	5.45516e-05	0.00461702	2342.04	2547.83	2047.67	1691.28	1085.64	1314.47
LOC_Os06g14710	GO:0006355(biological_process:regulation of transcription, DNA-templated); GO:0000978(molecular_function:RNA polymerase II core promoter proximal region sequence-specific DNA binding); GO:0005634(cellular_component:nucleus); GO:0000981(molecular_function:RNA polymerase II transcription factor activity, sequence-specific DNA binding); GO:0003677(molecular_function:DNA binding)		2.57419	8.84004e-06	0.00112905	89.2894	45.6014	27.4997	6.94572	7.75457	12.3208
LOC_Os06g14870			1.2628	9.7714e-08	2.67072e-05	417.488	477.061	378.65	125.023	195.803	209.453
LOC_Os06g15430	GO:0016021(cellular_component:integral component of membrane)		2.31603	8.1082e-17	1.38508e-13	1429.84	2145.61	1444.79	477.518	345.078	186.351
LOC_Os06g21369	GO:0006885(biological_process:regulation of pH); GO:0015385(molecular_function:sodium:proton antiporter activity); GO:0016021(cellular_component:integral component of membrane)		4.75208	2.793e-67	2.54461e-63	736.034	927.229	881.049	15.6279	44.5888	34.6521
LOC_Os06g21910			1.2572	5.92148e-08	1.79829e-05	1018.38	1234.75	921.241	528.743	288.858	509.001
LOC_Os06g23350			1.36797	8.88154e-08	2.45202e-05	2355.31	2857.69	2222.19	1005.39	542.82	1330.64
LOC_Os06g25770	GO:0008483(molecular_function:transaminase activity)		2.00536	5.6829e-12	4.85391e-09	255.802	178.898	270.766	50.3565	48.4661	76.2346
LOC_Os06g27910	GO:0016021(cellular_component:integral component of membrane); GO:0019915(biological_process:lipid storage); GO:0010344(biological_process:seed oilbody biogenesis); GO:0012511(cellular_component:monolayer-surrounded lipid storage body); GO:0050826(biological_process:response to freezing)		1.10327	4.98018e-06	0.000720203	1814.75	2869.38	1810.75	824.804	812.291	1384.54
LOC_Os06g37010	GO:0016020(cellular_component:membrane); GO:0016021(cellular_component:integral component of membrane); GO:0005886(cellular_component:plasma membrane); GO:0071577(biological_process:zinc II ion transmembrane transport); GO:0005385(molecular_function:zinc ion transmembrane transporter activity)		1.11048	2.96108e-07	6.85866e-05	4445.16	4603.41	3470.25	1629.64	1515.05	2651.27
LOC_Os06g39110			2.48641	4.07025e-07	8.69126e-05	149.62	134.466	40.1919	24.31	11.6319	21.5613
LOC_Os06g40020	GO:0016787(molecular_function:hydrolase activity); GO:0005634(cellular_component:nucleus); GO:0004386(molecular_function:helicase activity); GO:0003724(molecular_function:RNA helicase activity); GO:0003723(molecular_function:RNA binding); GO:0003676(molecular_function:nucleic acid binding); GO:0005524(molecular_function:ATP binding)		1.4649	1.67335e-11	1.27044e-08	277.521	296.994	279.228	103.318	102.748	103.186
LOC_Os06g40240	GO:0015074(biological_process:DNA integration); GO:0016020(cellular_component:membrane); GO:0046872(molecular_function:metal ion binding); GO:0004523(molecular_function:RNA-DNA hybrid ribonuclease activity); GO:0003676(molecular_function:nucleic acid binding)		3.46062	7.19071e-56	3.93073e-52	701.042	572.941	753.069	64.2479	52.3434	66.9941
LOC_Os06g44190			1.06572	1.5329e-06	0.000273839	728.794	629.066	566.917	347.286	218.097	352.681
LOC_Os06g45890	GO:0005634(cellular_component:nucleus); GO:0003677(molecular_function:DNA binding)		0.885114	2.06686e-05	0.00213175	598.48	541.371	438.938	240.495	283.042	330.35
LOC_Os06g47130	GO:0016021(cellular_component:integral component of membrane); GO:0006869(biological_process:lipid transport); GO:0005783(cellular_component:endoplasmic reticulum); GO:0008289(molecular_function:lipid binding)		1.12306	7.43943e-08	2.14301e-05	602.1	452.507	482.303	259.596	194.834	250.265
LOC_Os06g48300	GO:0005829(cellular_component:cytosol); GO:0046872(molecular_function:metal ion binding); GO:0005634(cellular_component:nucleus); GO:0106306(deleted:old GO); GO:0106307(deleted:old GO)		1.45094	3.53744e-09	1.48747e-06	1926.96	1863.81	1721.91	781.393	380.943	852.442
LOC_Os06g49350	GO:0019898(cellular_component:extrinsic component of membrane); GO:0015074(biological_process:DNA integration); GO:0008270(molecular_function:zinc ion binding); GO:0003676(molecular_function:nucleic acid binding); GO:0009654(cellular_component:photosystem II oxygen evolving complex); GO:0015979(biological_process:photosynthesis); GO:0005509(molecular_function:calcium ion binding)		2.547	1.73985e-10	1.01178e-07	108.595	74.8331	106.826	15.6279	21.3251	13.0908
LOC_Os07g02430	GO:0016021(cellular_component:integral component of membrane)		3.91528	2.10222e-54	9.57632e-51	3122.72	3374.51	5780.23	258.728	199.68	354.222
LOC_Os07g03180			0.937608	1.32789e-05	0.00152784	4290.72	4367.21	3027.08	1950.01	1518.93	2629.71
LOC_Os07g03200	GO:0008083(molecular_function:growth factor activity); GO:0008283(biological_process:cell proliferation); GO:0016021(cellular_component:integral component of membrane); GO:0030154(biological_process:cell differentiation); GO:0005576(cellular_component:extracellular region); GO:0007275(biological_process:multicellular organism development)		1.12778	6.34824e-09	2.4438e-06	995.456	1076.9	927.587	435.844	369.311	565.984
LOC_Os07g06390	GO:0020037(molecular_function:heme binding); GO:0006979(biological_process:response to oxidative stress); GO:0005576(cellular_component:extracellular region); GO:0042744(biological_process:hydrogen peroxide catabolic process); GO:0046872(molecular_function:metal ion binding); GO:0004601(molecular_function:peroxidase activity)	map00940(Phenylpropanoid biosynthesis)	0.812255	1.39538e-05	0.00156305	1257.29	1418.32	1101.05	638.138	641.691	869.383
LOC_Os07g06620			0.143818	0.732259	0.999163	10037.4	5423.7	3269.03	5378.55	5223.04	6352.09
LOC_Os07g06834	GO:0016021(cellular_component:integral component of membrane)		2.59902	1.0261e-11	8.01298e-09	275.108	467.707	154.421	36.465	73.6684	38.5023
LOC_Os07g07530	GO:0016021(cellular_component:integral component of membrane)		2.09591	8.659e-06	0.00111809	92.9092	60.8019	80.3838	6.94572	22.2944	25.4115
LOC_Os07g08940	GO:0003723(molecular_function:RNA binding)		3.00303	6.33811e-09	2.4438e-06	53.091	52.617	60.2878	6.0775	7.75457	6.93042
LOC_Os07g09420	GO:0016021(cellular_component:integral component of membrane); GO:0005524(molecular_function:ATP binding); GO:0016887(molecular_function:ATPase activity)		0.998234	3.52083e-05	0.00331832	4446.37	3290.32	2137.57	1672.18	1291.14	1978.25
LOC_Os07g10850	GO:0006012(biological_process:galactose metabolic process); GO:0004335(molecular_function:galactokinase activity); GO:0019898(cellular_component:extrinsic component of membrane); GO:0015074(biological_process:DNA integration); GO:0008270(molecular_function:zinc ion binding); GO:0003676(molecular_function:nucleic acid binding); GO:0009654(cellular_component:photosystem II oxygen evolving complex);…		2.26537	1.3656e-13	1.5552e-10	184.612	161.359	270.766	47.7518	45.5581	35.4222
LOC_Os07g13490			1.14421	9.30664e-05	0.00708549	190.645	178.898	115.287	68.589	81.423	69.3042
LOC_Os07g20340	GO:0046872(molecular_function:metal ion binding)		1.07837	2.6588e-06	0.000417646	3043.08	2710.36	2421.03	1838.88	922.794	1108.87
LOC_Os07g24830			-1.195	4.07012e-08	1.29806e-05	8510.24	12025.9	15411.5	21642.9	27804	32855.6
LOC_Os07g25050			-1.50784	7.56899e-17	1.37917e-13	8442.67	9397.4	12412.9	24803.2	32826.1	28410.1
LOC_Os07g25690	GO:0008233(molecular_function:peptidase activity)		1.14143	3.92113e-07	8.50574e-05	6106.67	4917.94	3507.27	2643.71	1609.07	2333.24
LOC_Os07g25900			1.71021	1.43567e-10	8.91813e-08	212.364	203.453	168.171	64.2479	62.0366	52.3632
LOC_Os07g29760	GO:0005764(cellular_component:lysosome); GO:0051603(biological_process:proteolysis involved in cellular protein catabolic process); GO:0004197(molecular_function:cysteine-type endopeptidase activity); GO:0008234(molecular_function:cysteine-type peptidase activity); GO:0005615(cellular_component:extracellular space)	map04626(Plant-pathogen interaction)	1.07247	7.3917e-07	0.000148551	5643.33	8280.75	6761.76	2578.6	2832.36	4423.92
LOC_Os07g30300	GO:0007165(biological_process:signal transduction)		0.813018	3.43617e-07	7.69815e-05	10957.3	10937.3	9279.04	5922.96	5060.83	6757.93
LOC_Os07g30760	GO:0008194(molecular_function:UDP-glycosyltransferase activity)		2.83216	4.22296e-09	1.74882e-06	86.8762	142.651	365.958	27.7829	42.6501	13.8608
LOC_Os07g35350	GO:0046658(cellular_component:anchored component of plasma membrane); GO:0005975(biological_process:carbohydrate metabolic process); GO:0042973(molecular_function:glucan endo-1,3-beta-D-glucosidase activity)		1.37964	6.49833e-06	0.000888061	557.455	341.426	270.766	133.705	106.625	207.913
LOC_Os07g38650	GO:0016925(biological_process:protein sumoylation); GO:0031386(molecular_function:protein tag); GO:0044389(molecular_function:ubiquitin-like protein ligase binding); GO:0005634(cellular_component:nucleus)		3.13356	1.90289e-09	8.38869e-07	57.9174	76.0024	47.5957	5.20929	7.75457	7.70047
LOC_Os07g39240	GO:0016021(cellular_component:integral component of membrane); GO:0043231(cellular_component:intracellular membrane-bounded organelle)		1.88129	3.95772e-05	0.00364217	115.835	72.4946	93.076	41.6743	9.69321	24.6415
LOC_Os07g41470	GO:0016021(cellular_component:integral component of membrane)		1.89858	4.93783e-05	0.00425744	106.182	114.588	57.1148	10.4186	25.2024	38.5023
LOC_Os07g46360			0.968013	4.75196e-06	0.000691382	1560.15	1620.61	1665.85	753.61	608.734	1113.49
LOC_Os07g46990	GO:0005737(cellular_component:cytoplasm); GO:0004784(molecular_function:superoxide dismutase activity); GO:0005507(molecular_function:copper ion binding); GO:0046872(molecular_function:metal ion binding); GO:0019430(biological_process:removal of superoxide radicals)	map04146(Peroxisome)	0.758612	1.60629e-06	0.000283246	9664.97	11150.1	10128.4	5213.63	6021.42	7053.63
LOC_Os07g47590	GO:0080021(biological_process:response to benzoic acid); GO:0010167(biological_process:response to nitrate); GO:0009751(biological_process:response to salicylic acid); GO:0009627(biological_process:systemic acquired resistance); GO:0005634(cellular_component:nucleus); GO:0010337(biological_process:regulation of salicylic acid metabolic process); GO:0009626(biological_process:plant-type hypersensi…		0.850631	9.21809e-06	0.00116105	755.34	701.561	691.724	342.945	360.588	486.67
LOC_Os07g47670	GO:0031305(cellular_component:integral component of mitochondrial inner membrane); GO:0033617(biological_process:mitochondrial respiratory chain complex IV assembly); GO:0005746(cellular_component:mitochondrial respiratory chain); GO:0016021(cellular_component:integral component of membrane)		0.756401	6.67154e-06	0.000902706	5620.4	5987.82	4874.85	3224.55	2731.55	3799.41
LOC_Os08g01370	GO:0005506(molecular_function:iron ion binding); GO:0016705(molecular_function:oxidoreductase activity, acting on paired donors, with incorporation or reduction of molecular oxygen); GO:0020037(molecular_function:heme binding)		1.14301	4.89293e-08	1.53717e-05	65145.1	102927	82947.6	28542.6	38178.7	46943.6
LOC_Os08g04210			1.08191	8.11538e-05	0.00633742	98141.1	76674.7	42269.2	32503.4	23390.7	46655.6
LOC_Os08g05780	GO:0016021(cellular_component:integral component of membrane)		1.67973	4.11464e-06	0.000607899	492.298	323.887	140.672	114.604	71.7298	111.657
LOC_Os08g10500	GO:0016021(cellular_component:integral component of membrane)		1.19741	1.54353e-05	0.00169429	2039.18	2108.19	2262.38	797.889	521.495	1473.87
LOC_Os08g10630	GO:0016021(cellular_component:integral component of membrane); GO:0016020(cellular_component:membrane); GO:0005385(molecular_function:zinc ion transmembrane transporter activity); GO:0071577(biological_process:zinc II ion transmembrane transport); GO:0005886(cellular_component:plasma membrane); GO:0006829(biological_process:zinc II ion transport)		0.880345	2.96808e-05	0.00293926	960.464	810.303	625.09	369.859	416.808	513.621
LOC_Os08g18974			0.979194	1.10667e-05	0.00133496	1293.49	2502.23	2185.17	1050.54	900.499	1082.69
LOC_Os08g23790	GO:0005618(cellular_component:cell wall); GO:0005975(biological_process:carbohydrate metabolic process); GO:0004650(molecular_function:polygalacturonase activity)	map00040(Pentose and glucuronate interconversions)	2.28811	1.44037e-21	3.93682e-18	383.703	441.983	310.958	79.8758	65.9138	86.2453
LOC_Os08g28710	GO:0007166(biological_process:cell surface receptor signaling pathway); GO:0005524(molecular_function:ATP binding); GO:0004672(molecular_function:protein kinase activity)		1.66628	2.80073e-06	0.000434941	277.521	121.604	141.729	45.1472	52.3434	72.3844
LOC_Os08g31860			1.83273	1.6294e-05	0.00176725	337.852	180.067	105.768	39.9379	38.7729	95.4858
LOC_Os08g33940	GO:0009733(biological_process:response to auxin)		0.716534	5.54819e-05	0.00465163	1913.69	1690.76	1328.45	1066.17	911.162	1023.39
LOC_Os08g34580	GO:0003824(molecular_function:catalytic activity); GO:0005829(cellular_component:cytosol); GO:0005992(biological_process:trehalose biosynthetic process); GO:0004805(molecular_function:trehalose-phosphatase activity)	map00500(Starch and sucrose metabolism)	0.843377	8.62961e-05	0.00668171	431.968	396.382	407.207	222.263	183.202	281.837
LOC_Os08g36320	GO:0005829(cellular_component:cytosol); GO:0016740(molecular_function:transferase activity); GO:0004351(molecular_function:glutamate decarboxylase activity); GO:0006536(biological_process:glutamate metabolic process); GO:0030170(molecular_function:pyridoxal phosphate binding); GO:0006538(biological_process:glutamate catabolic process)	map00250(Alanine, aspartate and glutamate metabolism); map00430(Taurine and hypotaurine metabolism); map00410(beta-Alanine metabolism); map00650(Butanoate metabolism)	0.768723	1.80286e-05	0.00190991	6783.58	7420.17	6265.7	4639.74	3055.3	4317.65
LOC_Os08g36440	GO:0016021(cellular_component:integral component of membrane); GO:0009737(biological_process:response to abscisic acid)		1.10294	5.30294e-06	0.000762842	1147.49	1320.1	962.49	575.626	333.447	686.112
LOC_Os08g36480	GO:0043546(molecular_function:molybdopterin cofactor binding); GO:0050464(molecular_function:nitrate reductase (NADPH) activity); GO:0020037(molecular_function:heme binding); GO:0009703(molecular_function:nitrate reductase (NADH) activity); GO:0005829(cellular_component:cytosol); GO:0030151(molecular_function:molybdenum ion binding); GO:0042128(biological_process:nitrate assimilation); GO:0006809…	map00910(Nitrogen metabolism)	0.991505	3.90677e-05	0.00361965	411.455	367.15	257.017	169.302	150.245	200.212
LOC_Os08g36910	GO:0005975(biological_process:carbohydrate metabolic process); GO:0005983(biological_process:starch catabolic process); GO:0005987(biological_process:sucrose catabolic process); GO:0004556(molecular_function:alpha-amylase activity); GO:0005509(molecular_function:calcium ion binding); GO:0103025(molecular_function:alpha-amylase activity (releasing maltohexaose))	map00500(Starch and sucrose metabolism)	1.1625	3.50611e-06	0.000533606	50308.5	31984.1	25957.6	17670.8	10802.1	19884.9	Elevated expression of LOC_Os08g36910 promotes stored nutrient utilization during germination, accelerating germination.	DOI: 10.1093/plphys/kiac043；DOI: 10.1093/jxb/erq145
LOC_Os08g37470	GO:0046872(molecular_function:metal ion binding); GO:0017172(molecular_function:cysteine dioxygenase activity)		1.31158	1.72638e-08	6.0494e-06	3303.71	2869.38	1813.92	959.377	883.052	1373.76
LOC_Os08g38800			1.43425	4.13436e-11	2.82501e-08	539.356	467.707	567.975	244.837	159.938	177.881
LOC_Os08g39730	GO:0004497(molecular_function:monooxygenase activity); GO:0016020(cellular_component:membrane); GO:0020037(molecular_function:heme binding); GO:0016709(molecular_function:oxidoreductase activity, acting on paired donors, with incorporation or reduction of molecular oxygen, NAD(P)H as one donor, and incorporation of one atom of oxygen); GO:0016021(cellular_component:integral component of membrane)…		1.42459	3.77851e-07	8.26193e-05	337.852	254.9	209.421	81.6122	85.3003	130.908
LOC_Os08g40510			0.683736	1.10798e-05	0.00133496	1318.83	1397.27	1180.37	842.168	758.009	824.72
LOC_Os08g43190	GO:0045551(molecular_function:cinnamyl-alcohol dehydrogenase activity); GO:0016491(molecular_function:oxidoreductase activity); GO:0009809(biological_process:lignin biosynthetic process); GO:0052747(molecular_function:sinapyl alcohol dehydrogenase activity); GO:0008270(molecular_function:zinc ion binding)	map00040(Pentose and glucuronate interconversions); map00051(Fructose and mannose metabolism)	0.795841	2.34692e-05	0.00236701	15501.4	12080.9	11061.2	6456.04	6628.22	9172.8
LOC_Os08g45110	GO:0003700(molecular_function:transcription factor activity, sequence-specific DNA binding); GO:0005634(cellular_component:nucleus); GO:0000976(molecular_function:transcription regulatory region sequence-specific DNA binding); GO:0045893(biological_process:positive regulation of transcription, DNA-templated); GO:0003677(molecular_function:DNA binding)		1.93552	3.7293e-06	0.000563145	137.554	111.08	163.941	54.6975	12.6012	40.0424
LOC_Os09g02180			1.19267	1.79451e-07	4.54144e-05	1079.92	1228.9	969.894	590.386	312.121	530.562
LOC_Os09g04100	GO:0016021(cellular_component:integral component of membrane)		1.24148	1.84066e-06	0.000316409	1088.37	1113.14	911.721	451.472	252.024	611.417
LOC_Os09g06950			3.23776	1.71643e-10	1.01178e-07	82.0497	60.8019	88.8452	12.155	9.69321	3.08019
LOC_Os09g08280			1.17876	1.37559e-05	0.00155362	168.926	240.869	156.537	85.085	83.3616	81.625
LOC_Os09g08910	GO:0045261(cellular_component:proton-transporting ATP synthase complex, catalytic core F(1)); GO:0015986(biological_process:ATP synthesis coupled proton transport); GO:0046933(molecular_function:proton-transporting ATP synthase activity, rotational mechanism); GO:0005739(cellular_component:mitochondrion); GO:0005743(cellular_component:mitochondrial inner membrane); GO:0043531(molecular_function:A…	map00190(Oxidative phosphorylation)	0.97951	7.41994e-09	2.74056e-06	790.332	699.222	811.242	364.65	387.729	414.285
LOC_Os09g09040	GO:0016021(cellular_component:integral component of membrane)		1.143	1.29317e-05	0.00150404	736.034	329.733	522.495	253.519	238.453	227.164
LOC_Os09g10274			-0.994121	1.10237e-05	0.00133496	180.992	304.01	272.882	444.526	509.863	555.974
LOC_Os09g12390	GO:0006355(biological_process:regulation of transcription, DNA-templated); GO:0005634(cellular_component:nucleus); GO:0008270(molecular_function:zinc ion binding)		0.982783	4.82149e-05	0.00417028	3180.63	1536.42	2481.32	1436.03	1254.3	952.548
LOC_Os09g15520	GO:0016021(cellular_component:integral component of membrane); GO:0012511(cellular_component:monolayer-surrounded lipid storage body); GO:0019915(biological_process:lipid storage)		0.921428	1.81066e-05	0.00191077	2963.44	3687.87	3084.2	1539.34	1264.96	2334.01
LOC_Os09g15670	GO:0005829(cellular_component:cytosol); GO:0046872(molecular_function:metal ion binding); GO:0005634(cellular_component:nucleus); GO:0106306(deleted:old GO); GO:0106307(deleted:old GO)	map04016(MAPK signaling pathway - plant); map04075(Plant hormone signal transduction)	1.03957	2.98465e-05	0.002945	523.67	465.369	425.188	263.937	145.398	277.217
LOC_Os09g15790	GO:0005768(cellular_component:endosome); GO:0003924(molecular_function:GTPase activity); GO:0005525(molecular_function:GTP binding)	map04144(Endocytosis)	1.09949	1.11358e-08	3.95277e-06	1449.14	1643.99	1131.72	612.96	586.439	770.817
LOC_Os09g20440	GO:0045273(cellular_component:respiratory chain complex II); GO:0051538(molecular_function:3 iron, 4 sulfur cluster binding); GO:0051539(molecular_function:4 iron, 4 sulfur cluster binding); GO:0051537(molecular_function:2 iron, 2 sulfur cluster binding); GO:0005739(cellular_component:mitochondrion); GO:0005743(cellular_component:mitochondrial inner membrane); GO:0006099(biological_process:tricar…	map00020(Citrate cycle (TCA cycle)); map00190(Oxidative phosphorylation)	1.64396	1.08013e-06	0.000205014	238.909	318.041	176.633	81.6122	42.6501	109.347
LOC_Os09g26380	GO:0008483(molecular_function:transaminase activity); GO:0009058(biological_process:biosynthetic process); GO:0030170(molecular_function:pyridoxal phosphate binding); GO:0003824(molecular_function:catalytic activity); GO:0004021(molecular_function:L-alanine:2-oxoglutarate aminotransferase activity)	map00220(Arginine biosynthesis); map00250(Alanine, aspartate and glutamate metabolism); map00710(Carbon fixation in photosynthetic organisms)	0.998903	1.33046e-06	0.000240823	506.778	717.93	592.302	354.232	263.655	291.078
LOC_Os09g28180	GO:0030246(molecular_function:carbohydrate binding); GO:0016021(cellular_component:integral component of membrane); GO:0005524(molecular_function:ATP binding); GO:0106311(deleted:old GO); GO:0106310(deleted:old GO)		0.909721	5.50555e-06	0.000787841	4009.58	3796.61	2813.43	1786.79	1512.14	2351.72
LOC_Os09g28400	GO:0005975(biological_process:carbohydrate metabolic process); GO:0005983(biological_process:starch catabolic process); GO:0005987(biological_process:sucrose catabolic process); GO:0004556(molecular_function:alpha-amylase activity); GO:0005509(molecular_function:calcium ion binding); GO:0103025(molecular_function:alpha-amylase activity (releasing maltohexaose))	map00500(Starch and sucrose metabolism)	1.44625	8.78586e-06	0.0011274	430.761	252.562	291.92	101.581	71.7298	183.271
LOC_Os09g28580	GO:0004860(molecular_function:protein kinase inhibitor activity); GO:0004861(molecular_function:cyclin-dependent protein serine/threonine kinase inhibitor activity); GO:0005634(cellular_component:nucleus); GO:0016301(molecular_function:kinase activity); GO:0007050(biological_process:cell cycle arrest)		0.960415	1.64121e-06	0.000287548	438.001	591.649	447.399	250.046	241.361	267.206
LOC_Os09g30240	GO:0005737(cellular_component:cytoplasm); GO:0004252(molecular_function:serine-type endopeptidase activity); GO:0006002(biological_process:fructose 6-phosphate metabolic process); GO:0003872(molecular_function:6-phosphofructokinase activity); GO:0046872(molecular_function:metal ion binding); GO:0005524(molecular_function:ATP binding)	map03018(RNA degradation); map00010(Glycolysis / Gluconeogenesis); map00030(Pentose phosphate pathway); map00051(Fructose and mannose metabolism); map00052(Galactose metabolism)	0.789142	8.94777e-06	0.00113648	1598.76	1757.41	1571.71	973.269	760.917	1115.8
LOC_Os09g31478	GO:0016021(cellular_component:integral component of membrane); GO:0055085(biological_process:transmembrane transport); GO:0009734(biological_process:auxin-activated signaling pathway)		0.772507	2.17494e-06	0.000355961	10851.1	11367.6	9478.94	5880.42	5371.01	7302.35
LOC_Os09g31970	GO:0004420(molecular_function:hydroxymethylglutaryl-CoA reductase (NADPH) activity); GO:0016126(biological_process:sterol biosynthetic process); GO:0005778(cellular_component:peroxisomal membrane); GO:0015936(biological_process:coenzyme A metabolic process); GO:0016021(cellular_component:integral component of membrane); GO:0042282(molecular_function:hydroxymethylglutaryl-CoA reductase activity); …	map00900(Terpenoid backbone biosynthesis)	0.835545	2.55332e-05	0.00256571	51299.2	62179.3	43752.1	25917.1	24288.3	37900.2
LOC_Os09g34020	GO:0006952(biological_process:defense response)		2.25652	1.21527e-07	3.19382e-05	207.537	115.758	76.1531	29.5193	16.4785	36.9623
LOC_Os09g34230	GO:0080043(molecular_function:quercetin 3-O-glucosyltransferase activity); GO:0008194(molecular_function:UDP-glycosyltransferase activity); GO:0080044(molecular_function:quercetin 7-O-glucosyltransferase activity)		1.26196	1.08852e-05	0.00133496	1480.51	1134.19	714.993	403.72	313.091	669.941
LOC_Os09g37150	GO:0016787(molecular_function:hydrolase activity); GO:0004190(molecular_function:aspartic-type endopeptidase activity); GO:0008270(molecular_function:zinc ion binding); GO:0003676(molecular_function:nucleic acid binding)		5.84399	6.33453e-05	0.00516822	12.0661	10.5234	30.6728	0	0	0.770047
LOC_Os09g37320	GO:0003964(molecular_function:RNA-directed DNA polymerase activity); GO:0004523(molecular_function:RNA-DNA hybrid ribonuclease activity); GO:0003676(molecular_function:nucleic acid binding)		1.50812	2.10393e-05	0.00216183	244.943	238.531	94.1336	72.0618	75.6071	55.4434
LOC_Os10g03400			0.822489	9.22191e-05	0.00704059	886.861	651.282	979.413	434.107	575.777	415.055
LOC_Os10g05130			-0.983692	6.94316e-05	0.00558148	284.761	334.411	361.727	475.782	913.101	552.894
LOC_Os10g07110	GO:0015074(biological_process:DNA integration); GO:0003676(molecular_function:nucleic acid binding)		1.2047	4.24342e-05	0.00377789	487.472	502.785	365.958	185.798	111.472	289.538
LOC_Os10g07114			0.733569	3.51543e-05	0.00331832	24430.3	19560.7	18234.4	14129.3	10086.8	13205.5
LOC_Os10g09850	GO:0005509(molecular_function:calcium ion binding)		1.10962	3.18614e-08	1.06199e-05	1701.32	1661.53	1658.44	944.618	548.636	832.421
LOC_Os10g11889			0.984975	2.09014e-06	0.000346229	932.712	1135.36	926.529	396.774	647.507	469.729
LOC_Os10g14020	GO:0001709(biological_process:cell fate determination)		2.92871	1.00267e-13	1.19152e-10	260.628	397.551	109.999	32.9922	29.0796	38.5023
LOC_Os10g14180	GO:0016491(molecular_function:oxidoreductase activity)		1.15658	9.95208e-10	4.61034e-07	1055.79	771.717	849.318	414.138	348.956	436.617
LOC_Os10g19270	GO:0006355(biological_process:regulation of transcription, DNA-templated); GO:0005634(cellular_component:nucleus); GO:0008270(molecular_function:zinc ion binding)		2.9572	1.53853e-07	3.96709e-05	82.0497	31.5702	52.8841	7.81393	5.81593	7.70047
LOC_Os10g19894			2.17875	5.9605e-05	0.00495174	127.901	70.1561	60.2878	21.7054	3.87729	30.8019
LOC_Os10g19910			1.18778	4.09047e-05	0.00372669	234.083	226.838	182.979	132.837	76.5764	73.1545
LOC_Os10g21590	GO:0016021(cellular_component:integral component of membrane); GO:0015293(molecular_function:symporter activity); GO:0008643(biological_process:carbohydrate transport)		0.943189	2.51313e-06	0.000399354	1015.97	1110.8	858.837	508.774	410.023	632.209
LOC_Os10g26150			0.661401	1.33394e-05	0.00152784	3226.48	4134.53	3866.88	2268.65	2459.17	2371.74
LOC_Os10g29390			2.49068	5.22451e-05	0.00446891	39.8182	60.8019	47.5957	6.94572	1.93864	16.941
LOC_Os10g31460			0.60367	0.000100363	0.00749293	11798.3	10777.1	9906.24	6505.53	6634.03	8234.11
LOC_Os10g33040	GO:0009755(biological_process:hormone-mediated signaling pathway); GO:0016021(cellular_component:integral component of membrane); GO:0005886(cellular_component:plasma membrane); GO:0004674(molecular_function:protein serine/threonine kinase activity); GO:0004672(molecular_function:protein kinase activity); GO:0046777(biological_process:protein autophosphorylation); GO:0005524(molecular_function:AT…		0.783488	5.50277e-05	0.00463258	2383.06	2283.58	2040.27	1381.33	949.935	1563.2
LOC_Os10g33190			1.20594	1.61345e-05	0.00176284	929.092	374.166	647.301	320.371	233.606	291.078
LOC_Os10g34930			1.02617	3.13319e-05	0.00304756	3700.68	3015.54	1877.38	1019.28	1444.29	1754.94
LOC_Os10g35070	GO:0052692(molecular_function:raffinose alpha-galactosidase activity); GO:0005975(biological_process:carbohydrate metabolic process)	map00600(Sphingolipid metabolism); map00603(Glycosphingolipid biosynthesis - globo and isoglobo series); map00561(Glycerolipid metabolism); map00052(Galactose metabolism)	1.11454	2.6071e-11	1.87519e-08	5695.21	5347.06	4123.9	2147.09	2553.19	2303.98
LOC_Os10g35330	GO:0016798(molecular_function:hydrolase activity, acting on glycosyl bonds); GO:0008152(biological_process:metabolic process)		1.28439	1.40835e-05	0.00157114	165.306	129.789	142.787	54.6975	75.6071	50.053
LOC_Os10g36650	GO:0005737(cellular_component:cytoplasm); GO:0005856(cellular_component:cytoskeleton); GO:0005524(molecular_function:ATP binding)		-0.769045	4.38675e-05	0.0038677	3156.5	2941.88	4007.56	4743.06	7045.03	5436.53
LOC_Os10g39170	GO:0020037(molecular_function:heme binding); GO:0009505(cellular_component:plant-type cell wall); GO:0005576(cellular_component:extracellular region); GO:0042744(biological_process:hydrogen peroxide catabolic process); GO:0046872(molecular_function:metal ion binding); GO:0006979(biological_process:response to oxidative stress); GO:0009506(cellular_component:plasmodesma); GO:0004601(molecular_func…	map00940(Phenylpropanoid biosynthesis)	-1.19062	3.33661e-07	7.59969e-05	152.033	142.651	119.518	322.108	364.465	258.736
LOC_Os10g39600			4.2656	1.15139e-06	0.000217033	33.7852	18.7083	44.4226	1.73643	0	3.08019
LOC_Os10g39610	GO:0008270(molecular_function:zinc ion binding)		0.933064	3.12512e-05	0.00304756	13982.2	17436.1	15591.3	7744.48	5497.99	11376.7
LOC_Os10g39640	GO:0005576(cellular_component:extracellular region)		0.873225	4.00099e-05	0.00366963	1361.06	1504.85	1304.12	685.89	569.961	1018.77
LOC_Os10g39980	GO:0016021(cellular_component:integral component of membrane); GO:0055085(biological_process:transmembrane transport); GO:0005886(cellular_component:plasma membrane)		2.09296	5.49767e-08	1.68834e-05	84.4629	107.573	118.46	34.7286	21.3251	16.941
LOC_Os10g40720	GO:0005618(cellular_component:cell wall); GO:0071555(biological_process:cell wall organization); GO:0016020(cellular_component:membrane); GO:0019953(biological_process:sexual reproduction); GO:0005576(cellular_component:extracellular region)		-0.685861	2.00206e-06	0.000339877	5027.96	5142.44	5291.58	7636.82	7848.59	9386.87
LOC_Os10g41360			0.810914	6.35729e-06	0.000877563	5117.25	5490.88	4182.07	3302.69	2279.84	2846.86
LOC_Os10g41838	GO:0046983(molecular_function:protein dimerization activity)		3.15173	5.89084e-11	3.92703e-08	115.835	61.9712	99.4221	17.3643	7.75457	6.16038
LOC_Os10g41930	GO:0016787(molecular_function:hydrolase activity)		1.39873	6.31502e-11	4.10958e-08	4425.86	3234.19	2393.53	1200.74	1152.52	1458.47
LOC_Os10g42220	GO:0003860(molecular_function:3-hydroxyisobutyryl-CoA hydrolase activity); GO:0016021(cellular_component:integral component of membrane)	map00280(Valine, leucine and isoleucine degradation); map00640(Propanoate metabolism); map00410(beta-Alanine metabolism)	0.577661	0.000107241	0.00783716	1339.34	1386.75	1239.6	843.036	900.499	913.276
LOC_Os10g42620	GO:0003824(molecular_function:catalytic activity); GO:0016616(molecular_function:oxidoreductase activity, acting on the CH-OH group of donors, NAD or NADP as acceptor)		0.834551	3.36521e-05	0.0032273	5103.97	3731.13	2943.53	2277.33	1940.58	2385.61
LOC_Os11g03280	GO:0008270(molecular_function:zinc ion binding)		6.42582	3.45411e-05	0.00328224	7.23968	9.35414	24.3267	0	0	0
LOC_Os11g04400			1.09005	7.87053e-05	0.00619934	285.967	239.7	197.786	85.9533	102.748	150.159
LOC_Os11g07911			1.09629	2.73798e-05	0.00274119	767.406	981.016	789.03	461.89	222.944	500.53
LOC_Os11g10470			2.02786	5.23221e-12	4.61312e-09	750.513	613.866	479.13	113.736	102.748	234.094
LOC_Os11g14150	GO:0005840(cellular_component:ribosome); GO:0016788(molecular_function:hydrolase activity, acting on ester bonds)		1.3438	1.16445e-05	0.0013959	407.835	240.869	205.19	147.596	84.331	103.956
LOC_Os11g15624	GO:0016021(cellular_component:integral component of membrane)		1.02615	4.24197e-06	0.000623341	340.265	396.382	352.208	138.914	211.312	184.811
LOC_Os11g26570	GO:0005829(cellular_component:cytosol); GO:0009631(biological_process:cold acclimation); GO:0009737(biological_process:response to abscisic acid); GO:0009414(biological_process:response to water deprivation); GO:0009415(biological_process:response to water)		1.08051	2.00582e-05	0.00208453	3780.32	3127.79	2588.15	1692.15	855.911	1940.52
LOC_Os11g26750	GO:0005829(cellular_component:cytosol); GO:0009631(biological_process:cold acclimation); GO:0009737(biological_process:response to abscisic acid); GO:0009414(biological_process:response to water deprivation); GO:0009415(biological_process:response to water)		2.0843	5.73239e-10	2.84869e-07	313.719	257.239	160.768	83.3486	38.7729	50.053
LOC_Os11g26760	GO:0005829(cellular_component:cytosol); GO:0009631(biological_process:cold acclimation); GO:0009737(biological_process:response to abscisic acid); GO:0009414(biological_process:response to water deprivation); GO:0009415(biological_process:response to water)		1.544	4.95253e-12	4.51208e-09	3138.4	3934.59	2821.89	1222.45	752.193	1416.89
LOC_Os11g26780	GO:0005829(cellular_component:cytosol); GO:0009631(biological_process:cold acclimation); GO:0009737(biological_process:response to abscisic acid); GO:0009414(biological_process:response to water deprivation); GO:0009415(biological_process:response to water)		1.21348	2.2597e-07	5.46567e-05	4269	4168.44	3477.66	2218.29	1033.3	1885.07
LOC_Os11g26790	GO:0005737(cellular_component:cytoplasm); GO:0009737(biological_process:response to abscisic acid); GO:0012506(cellular_component:vesicle membrane); GO:0035091(molecular_function:phosphatidylinositol binding); GO:0005829(cellular_component:cytosol); GO:0009631(biological_process:cold acclimation); GO:0009414(biological_process:response to water deprivation); GO:0009415(biological_process:response…		1.02157	5.5541e-06	0.000790649	12862.5	12117.1	12033.2	6948.32	3676.64	7604.98
LOC_Os11g29920	GO:0016887(molecular_function:ATPase activity); GO:0005524(molecular_function:ATP binding); GO:0043531(molecular_function:ADP binding); GO:0004672(molecular_function:protein kinase activity)		1.55991	1.33164e-05	0.00152784	102.562	97.0492	103.653	42.5425	21.3251	38.5023
LOC_Os11g37960	GO:0050832(biological_process:defense response to fungus); GO:0004540(molecular_function:ribonuclease activity); GO:0042742(biological_process:defense response to bacterium)		1.22847	2.02823e-06	0.000340095	668.464	439.645	814.415	194.48	319.876	306.479
LOC_Os11g40410	GO:0016021(cellular_component:integral component of membrane)		-0.822358	0.000108354	0.00787641	194.265	204.622	224.228	331.658	332.477	437.387
LOC_Os11g44780	GO:0019898(cellular_component:extrinsic component of membrane); GO:0015074(biological_process:DNA integration); GO:0008270(molecular_function:zinc ion binding); GO:0003676(molecular_function:nucleic acid binding); GO:0009654(cellular_component:photosystem II oxygen evolving complex); GO:0015979(biological_process:photosynthesis); GO:0005509(molecular_function:calcium ion binding)		4.42421	6.4061e-06	0.000879856	24.1323	28.0624	23.269	1.73643	1.93864	0
LOC_Os11g47500	GO:0016787(molecular_function:hydrolase activity); GO:0005975(biological_process:carbohydrate metabolic process); GO:0016021(cellular_component:integral component of membrane); GO:0050832(biological_process:defense response to fungus); GO:0005576(cellular_component:extracellular region); GO:0045493(biological_process:xylan catabolic process); GO:0004568(molecular_function:chitinase activity); GO:…	map00520(Amino sugar and nucleotide sugar metabolism)	1.74739	3.67075e-10	2.04753e-07	7125.05	4633.81	3485.06	1587.1	902.438	2049.09
LOC_Os11g47510	GO:0016787(molecular_function:hydrolase activity); GO:0005975(biological_process:carbohydrate metabolic process); GO:0016021(cellular_component:integral component of membrane); GO:0050832(biological_process:defense response to fungus); GO:0005576(cellular_component:extracellular region); GO:0045493(biological_process:xylan catabolic process); GO:0004568(molecular_function:chitinase activity); GO:…	map00520(Amino sugar and nucleotide sugar metabolism)	2.73923	8.13493e-20	2.02131e-16	2208.1	1137.7	848.261	258.728	149.275	219.463
LOC_Os11g47560	GO:0016787(molecular_function:hydrolase activity); GO:0005975(biological_process:carbohydrate metabolic process); GO:0016798(molecular_function:hydrolase activity, acting on glycosyl bonds); GO:0050832(biological_process:defense response to fungus); GO:0005576(cellular_component:extracellular region); GO:0045493(biological_process:xylan catabolic process); GO:0004568(molecular_function:chitinase …	map00520(Amino sugar and nucleotide sugar metabolism)	3.12805	2.35546e-06	0.000378703	808.431	487.585	376.535	59.0386	23.2637	108.577
LOC_Os11g47580	GO:0050832(biological_process:defense response to fungus); GO:0004568(molecular_function:chitinase activity); GO:0004857(molecular_function:enzyme inhibitor activity); GO:0005576(cellular_component:extracellular region); GO:0005975(biological_process:carbohydrate metabolic process)	map00520(Amino sugar and nucleotide sugar metabolism)	1.73735	3.56969e-12	3.48453e-09	11684.8	7994.28	6647.53	2644.58	1727.33	3522.19
LOC_Os11g47590	GO:0004568(molecular_function:chitinase activity); GO:0005576(cellular_component:extracellular region); GO:0005975(biological_process:carbohydrate metabolic process); GO:0016798(molecular_function:hydrolase activity, acting on glycosyl bonds); GO:0045493(biological_process:xylan catabolic process)	map00520(Amino sugar and nucleotide sugar metabolism)	1.24589	6.55847e-06	0.000891822	5155.86	4581.19	2561.7	1685.2	1084.67	2414.1
LOC_Os12g05210	GO:0009061(biological_process:anaerobic respiration); GO:0006979(biological_process:response to oxidative stress)		1.11816	7.64372e-09	2.78558e-06	1492.58	1640.48	1443.74	714.541	531.188	860.912
LOC_Os12g07030	GO:0003700(molecular_function:transcription factor activity, sequence-specific DNA binding); GO:0005634(cellular_component:nucleus); GO:0003677(molecular_function:DNA binding)		1.5115	1.8737e-05	0.00196969	127.901	140.312	97.3067	38.2014	29.0796	60.0637
LOC_Os12g07180			2.42709	5.60489e-09	2.25284e-06	86.8762	84.1873	117.403	25.1782	9.69321	18.4811
LOC_Os12g09640	GO:0006470(biological_process:protein dephosphorylation); GO:0046872(molecular_function:metal ion binding); GO:0004722(molecular_function:protein serine/threonine phosphatase activity); GO:0106306(deleted:old GO); GO:0106307(deleted:old GO)		1.91673	9.79956e-05	0.00737856	298.033	98.2185	63.4609	41.6743	23.2637	56.2134
LOC_Os12g10670	GO:0006281(biological_process:DNA repair); GO:0005634(cellular_component:nucleus); GO:0003887(molecular_function:DNA-directed DNA polymerase activity); GO:0005663(cellular_component:DNA replication factor C complex); GO:0009360(cellular_component:DNA polymerase III complex); GO:0006261(biological_process:DNA-dependent DNA replication); GO:0003677(molecular_function:DNA binding); GO:0006260(biolog…		-2.08694	6.04082e-15	8.25539e-12	80.8431	167.205	141.729	654.634	570.93	432.766
LOC_Os12g13860	GO:0015074(biological_process:DNA integration); GO:0016021(cellular_component:integral component of membrane); GO:0008270(molecular_function:zinc ion binding); GO:0003676(molecular_function:nucleic acid binding)		1.82533	6.04007e-08	1.81415e-05	535.736	308.687	210.479	99.8447	65.9138	130.908
LOC_Os12g24790	GO:0003964(molecular_function:RNA-directed DNA polymerase activity); GO:0008270(molecular_function:zinc ion binding); GO:0003676(molecular_function:nucleic acid binding)		2.94938	7.95349e-05	0.00624669	37.405	38.5858	35.9612	11.2868	0	3.08019
LOC_Os12g27830	GO:0016021(cellular_component:integral component of membrane); GO:0016491(molecular_function:oxidoreductase activity)		0.794489	6.05446e-05	0.00498435	12747.9	15980.4	12307.2	8036.2	5811.08	9809.63
LOC_Os12g32760	GO:0016021(cellular_component:integral component of membrane); GO:0015293(molecular_function:symporter activity); GO:0008643(biological_process:carbohydrate transport)		1.01802	8.38792e-06	0.00109693	296.827	422.106	406.15	185.798	155.091	214.073
LOC_Os12g33194	GO:0005794(cellular_component:Golgi apparatus); GO:0009834(biological_process:plant-type secondary cell wall biogenesis); GO:0016021(cellular_component:integral component of membrane); GO:1990937(biological_process:xylan acetylation); GO:0016407(molecular_function:acetyltransferase activity); GO:0016413(molecular_function:O-acetyltransferase activity); GO:0045492(biological_process:xylan biosynth…		4.10932	1.70064e-19	3.57552e-16	183.405	102.896	103.653	6.94572	9.69321	6.16038
LOC_Os12g35470			1.79313	1.66128e-05	0.00178764	62.7439	72.4946	76.1531	17.3643	15.5091	27.7217
LOC_Os12g36590	GO:0016021(cellular_component:integral component of membrane)		1.48136	3.81087e-06	0.000569173	150.827	116.927	142.787	40.8061	66.8832	40.0424
LOC_Os12g38150	GO:0006952(biological_process:defense response); GO:0005576(cellular_component:extracellular region)		1.18343	2.18092e-08	7.54543e-06	4943.49	5185.7	5188.99	2245.2	1522.8	2974.69
LOC_Os12g41630			1.87327	1.32694e-06	0.000240823	100.149	88.8643	67.6916	26.0464	17.4478	26.1816
LOC_Os12g42220	GO:0016021(cellular_component:integral component of membrane)		-1.33384	7.92559e-07	0.000158118	431.968	240.869	447.399	642.479	1253.33	929.447
LOC_Os12g43140			1.23407	1.07657e-05	0.00133496	294.414	305.179	262.305	134.573	72.6991	157.86
LOC_Os12g43450	GO:0006952(biological_process:defense response); GO:0005576(cellular_component:extracellular region)		1.54243	8.04356e-10	3.79046e-07	641.918	356.627	482.303	201.426	138.613	167.87
The three genes highlighted in red have been reported to be related to seed vigor.

## Sheet: Table S2
Table S2. DEGs in panicles at one week after flowering.
Gene ID	GO	Paths	log2FC	pvalue	padj	ens-42-1-1	ens-42-1-2	ens-42-1-3	ZH11-1	ZH11-2	ZH11-3	Gene function	Reference
LOC_Os01g04360	GO:0051259(biological_process:protein oligomerization); GO:0005737(cellular_component:cytoplasm); GO:0006457(biological_process:protein folding); GO:0042542(biological_process:response to hydrogen peroxide); GO:0016021(cellular_component:integral component of membrane); GO:0051082(molecular_function:unfolded protein binding); GO:0009651(biological_process:response to salt stress); GO:0009408(biol…	map04141(Protein processing in endoplasmic reticulum)	-3.53919	1.84469e-06	0.000588283	3.66665	6.5776	16.162	168.918	35.0003	99.7107
LOC_Os01g04380	GO:0051259(biological_process:protein oligomerization); GO:0005737(cellular_component:cytoplasm); GO:0006457(biological_process:protein folding); GO:0042542(biological_process:response to hydrogen peroxide); GO:0051082(molecular_function:unfolded protein binding); GO:0009651(biological_process:response to salt stress); GO:0009408(biological_process:response to heat); GO:0043621(molecular_function…	map04141(Protein processing in endoplasmic reticulum)	-2.13057	5.99655e-07	0.000222245	167.749	373.984	325.395	1549.08	741.005	1506.16
LOC_Os01g08560	GO:0005829(cellular_component:cytosol); GO:0005634(cellular_component:nucleus); GO:0016887(molecular_function:ATPase activity); GO:0005524(molecular_function:ATP binding)		-1.64297	6.54614e-12	4.98707e-09	3824.31	3489.89	4243.06	14816.1	10210.1	11066.8
LOC_Os01g08860	GO:0051259(biological_process:protein oligomerization); GO:0005737(cellular_component:cytoplasm); GO:0006457(biological_process:protein folding); GO:0042542(biological_process:response to hydrogen peroxide); GO:0051082(molecular_function:unfolded protein binding); GO:0009651(biological_process:response to salt stress); GO:0009408(biological_process:response to heat); GO:0043621(molecular_function…	map04141(Protein processing in endoplasmic reticulum)	-2.34468	7.7609e-20	1.63731e-16	1809.49	2018.38	2621.48	12797	9170.07	10788.7
LOC_Os01g18100	GO:0004252(molecular_function:serine-type endopeptidase activity); GO:0016021(cellular_component:integral component of membrane); GO:0046872(molecular_function:metal ion binding); GO:0005886(cellular_component:plasma membrane)		-1.2706	1.98099e-05	0.00438151	637.997	562.855	437.452	1724.95	1114.01	1114.66
LOC_Os01g28790			-2.20427	0.00010122	0.01757	21.9999	15.9742	20.4719	143.083	38.0003	88.1652
LOC_Os01g34790	GO:0016021(cellular_component:integral component of membrane)		1.67039	2.57608e-06	0.000767953	272.249	178.535	246.74	50.6754	95.0007	73.471
LOC_Os01g36294	GO:0004497(molecular_function:monooxygenase activity); GO:0016020(cellular_component:membrane); GO:0020037(molecular_function:heme binding); GO:0016709(molecular_function:oxidoreductase activity, acting on paired donors, with incorporation or reduction of molecular oxygen, NAD(P)H as one donor, and incorporation of one atom of oxygen); GO:0016021(cellular_component:integral component of membrane)…		2.53405	4.11652e-07	0.000154657	55.9164	51.6811	62.4931	6.95544	15.0001	7.3471
LOC_Os01g37580	GO:0006310(biological_process:DNA recombination); GO:0016787(molecular_function:hydrolase activity); GO:0006281(biological_process:DNA repair); GO:0006260(biological_process:DNA replication); GO:0003678(molecular_function:DNA helicase activity); GO:0005524(molecular_function:ATP binding); GO:0000723(biological_process:telomere maintenance)		4.70391	1.11588e-05	0.00278218	65.083	19.7328	20.4719	2.9809	0	1.04959
LOC_Os01g43540	GO:0005737(cellular_component:cytoplasm); GO:0050821(biological_process:protein stabilization); GO:0009536(cellular_component:plastid); GO:0005634(cellular_component:nucleus); GO:0051087(molecular_function:chaperone binding); GO:0050832(biological_process:defense response to fungus); GO:0042742(biological_process:defense response to bacterium); GO:0009579(cellular_component:thylakoid)	map04626(Plant-pathogen interaction)	-0.971618	3.64027e-05	0.00762123	2765.57	3337.66	2676.43	6868	4875.04	5474.64
LOC_Os01g50020	GO:0005741(cellular_component:mitochondrial outer membrane); GO:0003723(molecular_function:RNA binding); GO:0008308(molecular_function:voltage-gated anion channel activity)		3.24053	9.35477e-06	0.00237559	37.5831	18.7931	49.5635	2.9809	3.00002	5.24793
LOC_Os01g52140	GO:0005737(cellular_component:cytoplasm); GO:0000184(biological_process:nuclear-transcribed mRNA catabolic process, nonsense-mediated decay); GO:0005634(cellular_component:nucleus); GO:0003723(molecular_function:RNA binding); GO:0006417(biological_process:regulation of translation); GO:0051028(biological_process:mRNA transport); GO:0008380(biological_process:RNA splicing); GO:0006397(biological_p…		-1.8466	0.000113026	0.0192538	324.498	318.544	281.219	1917.72	505.004	901.594
LOC_Os01g55270	GO:0005737(cellular_component:cytoplasm); GO:0015631(molecular_function:tubulin binding); GO:0031625(molecular_function:ubiquitin protein ligase binding); GO:0044548(molecular_function:S100 protein binding); GO:0005634(cellular_component:nucleus); GO:0005886(cellular_component:plasma membrane)		-1.62903	6.47353e-08	2.81814e-05	971.662	872.942	1012.82	4084.83	2282.02	2470.73
LOC_Os01g56740	GO:0046983(molecular_function:protein dimerization activity)		-1.90284	0.000193237	0.0304345	33.9165	17.8535	10.7747	94.3953	80.0006	60.876
LOC_Os01g62290	GO:0005737(cellular_component:cytoplasm); GO:0031072(molecular_function:heat shock protein binding); GO:0044183(molecular_function:protein binding involved in protein folding); GO:0051082(molecular_function:unfolded protein binding); GO:0051787(molecular_function:misfolded protein binding); GO:0034620(biological_process:cellular response to unfolded protein); GO:0016887(molecular_function:ATPase …	map04144(Endocytosis); map04141(Protein processing in endoplasmic reticulum); map03040(Spliceosome)	-1.99378	1.67293e-10	1.06702e-07	5749.3	5361.68	8438.72	31849	19023.1	26988
LOC_Os01g62430	GO:0005737(cellular_component:cytoplasm); GO:0006952(biological_process:defense response); GO:0046872(molecular_function:metal ion binding); GO:0005544(molecular_function:calcium-dependent phospholipid binding); GO:0005886(cellular_component:plasma membrane)		-1.50815	4.00768e-05	0.008233	27.4999	34.7673	45.2536	123.211	87.0006	94.4627
LOC_Os01g62740			2.97902	8.67541e-09	4.24878e-06	196.166	139.069	93.7396	15.8982	29.0002	9.44627
LOC_Os01g62810			-1.32099	1.96323e-09	1.09885e-06	651.747	546.88	501.022	1472.57	1246.01	1529.25
LOC_Os01g67820	GO:0015031(biological_process:protein transport); GO:0006887(biological_process:exocytosis); GO:0000145(cellular_component:exocyst)		-2.84255	4.15163e-06	0.00116186	14.6666	8.45691	6.4648	110.293	35.0003	68.2231
LOC_Os01g68960			-1.33033	2.55933e-06	0.000767953	147.583	146.587	161.62	491.849	343.002	310.677
LOC_Os01g71840	GO:0005975(biological_process:carbohydrate metabolic process); GO:0015074(biological_process:DNA integration); GO:0008270(molecular_function:zinc ion binding); GO:0003676(molecular_function:nucleic acid binding); GO:0004553(molecular_function:hydrolase activity, hydrolyzing O-glycosyl compounds); GO:0008234(molecular_function:cysteine-type peptidase activity)		2.52349	7.68059e-05	0.0140967	72.4163	23.4914	90.5072	13.9109	9.00007	9.44627
LOC_Os01g72700	GO:0019674(biological_process:NAD metabolic process); GO:0016021(cellular_component:integral component of membrane); GO:0005524(molecular_function:ATP binding); GO:0004672(molecular_function:protein kinase activity); GO:0003951(molecular_function:NAD+ kinase activity); GO:0006741(biological_process:NADP biosynthetic process)		-2.20348	4.25496e-05	0.00851799	9.16662	19.7328	34.4789	103.338	68.0005	118.603
LOC_Os02g03320	GO:0005829(cellular_component:cytosol); GO:0005987(biological_process:sucrose catabolic process); GO:0033926(molecular_function:glycopeptide alpha-N-acetylgalactosaminidase activity); GO:0004575(molecular_function:sucrose alpha-glucosidase activity)		-0.98667	0.000234812	0.0353844	274.082	236.794	267.212	593.2	385.003	563.628
LOC_Os02g04650	GO:0016274(molecular_function:protein-arginine N-methyltransferase activity); GO:0006457(biological_process:protein folding); GO:0032781(biological_process:positive regulation of ATPase activity); GO:0005829(cellular_component:cytosol); GO:0051087(molecular_function:chaperone binding); GO:0051879(molecular_function:Hsp90 protein binding); GO:0001671(molecular_function:ATPase activator activity)		-1.5407	7.90266e-08	3.33443e-05	779.163	777.096	756.382	3018.66	1685.01	2024.65
LOC_Os02g08490	GO:0005737(cellular_component:cytoplasm); GO:0034605(biological_process:cellular response to heat); GO:0005739(cellular_component:mitochondrion); GO:0042026(biological_process:protein refolding); GO:0016887(molecular_function:ATPase activity); GO:0009408(biological_process:response to heat); GO:0005524(molecular_function:ATP binding)		-2.76342	1.39858e-12	1.16234e-09	813.079	964.088	1435.19	10564.3	4655.03	6589.3
LOC_Os02g15930	GO:0051087(molecular_function:chaperone binding); GO:0006457(biological_process:protein folding); GO:0009506(cellular_component:plasmodesma)		-2.42696	1.51015e-16	2.17986e-13	1072.49	1061.81	1086.09	7740.41	4088.03	5489.33
LOC_Os02g19410			-1.84194	8.61856e-07	0.000311017	99.9161	111.819	128.219	596.181	268.002	353.71
LOC_Os02g28980	GO:0005737(cellular_component:cytoplasm); GO:0009579(cellular_component:thylakoid); GO:0000413(biological_process:protein peptidyl-prolyl isomerization); GO:0009536(cellular_component:plastid); GO:0016021(cellular_component:integral component of membrane); GO:0003755(molecular_function:peptidyl-prolyl cis-trans isomerase activity); GO:0061077(biological_process:chaperone-mediated protein folding)		-1.04516	0.000298477	0.0428588	3710.65	2652.65	2394.13	6857.07	4638.03	6577.76
LOC_Os02g31230	GO:0019008(cellular_component:molybdopterin synthase complex); GO:0006777(biological_process:Mo-molybdopterin cofactor biosynthetic process); GO:0005829(cellular_component:cytosol); GO:0030366(molecular_function:molybdopterin synthase activity)	map04122(Sulfur relay system); map00790(Folate biosynthesis); map01240(Biosynthesis of cofactors)	7.51889	1.78069e-06	0.000581396	43.0831	4.69829	54.9508	0	0	0
LOC_Os02g33520	GO:0003964(molecular_function:RNA-directed DNA polymerase activity); GO:0015074(biological_process:DNA integration); GO:0004190(molecular_function:aspartic-type endopeptidase activity); GO:0003676(molecular_function:nucleic acid binding); GO:0004519(molecular_function:endonuclease activity)		3.92461	9.86019e-09	4.66251e-06	78.8329	32.888	57.1057	3.97454	5.00004	2.09917
LOC_Os02g33530	GO:0003964(molecular_function:RNA-directed DNA polymerase activity); GO:0015074(biological_process:DNA integration); GO:0004190(molecular_function:aspartic-type endopeptidase activity); GO:0003676(molecular_function:nucleic acid binding); GO:0004519(molecular_function:endonuclease activity)		4.95168	6.21078e-15	6.55142e-12	170.499	77.9915	158.388	7.94908	2.00001	3.14876
LOC_Os02g34260	GO:0003700(molecular_function:transcription factor activity, sequence-specific DNA binding); GO:0005634(cellular_component:nucleus); GO:0003677(molecular_function:DNA binding)		-5.43774	1.16904e-10	8.01552e-08	1.83332	2.81897	3.2324	220.587	40.0003	78.7189
LOC_Os02g34270	GO:0003700(molecular_function:transcription factor activity, sequence-specific DNA binding); GO:0005634(cellular_component:nucleus); GO:0003677(molecular_function:DNA binding)		-5.36759	1.21775e-14	1.19279e-11	3.66665	12.2155	10.7747	360.689	109.001	626.603
LOC_Os02g37290	GO:0046872(molecular_function:metal ion binding)		-2.40017	0.000287117	0.0416638	16.4999	9.39657	7.54227	92.408	23.0002	61.9256
LOC_Os02g38392	GO:0006952(biological_process:defense response); GO:0005524(molecular_function:ATP binding); GO:0043531(molecular_function:ADP binding)		-1.4476	1.89004e-05	0.00424888	308.915	249.009	266.134	940.972	461.003	845.966
LOC_Os02g40900	GO:0003723(molecular_function:RNA binding); GO:0003729(molecular_function:mRNA binding)		-1.6719	6.34902e-10	3.70486e-07	630.663	761.122	807.023	2845.77	1760.01	2399.35
LOC_Os02g43020	GO:0009579(cellular_component:thylakoid); GO:0009536(cellular_component:plastid); GO:0051879(molecular_function:Hsp90 protein binding)		-1.23016	1.71165e-05	0.00391198	2437.4	2557.75	3118.19	8378.33	4919.04	5734.94
LOC_Os02g44770	GO:0006820(biological_process:anion transport); GO:0005886(cellular_component:plasma membrane); GO:0008381(molecular_function:mechanically-gated ion channel activity); GO:0016021(cellular_component:integral component of membrane); GO:0055085(biological_process:transmembrane transport)		-2.01546	2.43724e-05	0.00526329	114.583	251.828	309.233	1293.71	517.004	919.437
LOC_Os02g48140	GO:0051259(biological_process:protein oligomerization); GO:0005737(cellular_component:cytoplasm); GO:0006457(biological_process:protein folding); GO:0042542(biological_process:response to hydrogen peroxide); GO:0051082(molecular_function:unfolded protein binding); GO:0009651(biological_process:response to salt stress); GO:0009408(biological_process:response to heat); GO:0043621(molecular_function…	map04141(Protein processing in endoplasmic reticulum)	-4.92459	6.75562e-05	0.0128666	2.74999	0.939657	0	88.4335	9.00007	17.843
LOC_Os02g49840	GO:0003700(molecular_function:transcription factor activity, sequence-specific DNA binding); GO:0040008(biological_process:regulation of growth); GO:0006357(biological_process:regulation of transcription from RNA polymerase II promoter); GO:0045944(biological_process:positive regulation of transcription from RNA polymerase II promoter); GO:0000977(molecular_function:RNA polymerase II regulatory r…		-3.87168	2.21643e-43	3.03939e-39	325.415	252.768	349.099	4789.32	3393.02	5387.52
LOC_Os02g50374			-4.04582	0.000154603	0.025239	6.41663	2.81897	1.07747	123.211	6.00004	43.033
LOC_Os02g52150	GO:0009408(biological_process:response to heat); GO:0006970(biological_process:response to osmotic stress); GO:0005739(cellular_component:mitochondrion)	map04141(Protein processing in endoplasmic reticulum)	-2.5875	7.18123e-11	5.18296e-08	794.746	1056.17	1498.76	9758.49	4297.03	6075
LOC_Os02g52210	GO:0016021(cellular_component:integral component of membrane)		-2.64633	1.17121e-05	0.00289383	21.0832	23.4914	14.0071	181.835	41.0003	144.843
LOC_Os02g53240			5.92496	8.11479e-05	0.0147388	484.914	2.81897	436.374	5.96181	4.00003	5.24793
LOC_Os02g53490	GO:0016020(cellular_component:membrane); GO:0016021(cellular_component:integral component of membrane); GO:0008324(molecular_function:cation transmembrane transporter activity); GO:0005384(molecular_function:manganese ion transmembrane transporter activity); GO:0005774(cellular_component:vacuolar membrane)		-0.903343	7.64133e-05	0.0140967	311.665	272.501	231.655	552.461	476.003	498.553
LOC_Os02g54140	GO:0051259(biological_process:protein oligomerization); GO:0005737(cellular_component:cytoplasm); GO:0006457(biological_process:protein folding); GO:0042542(biological_process:response to hydrogen peroxide); GO:0051082(molecular_function:unfolded protein binding); GO:0009651(biological_process:response to salt stress); GO:0009408(biological_process:response to heat); GO:0043621(molecular_function…	map04141(Protein processing in endoplasmic reticulum)	-2.13888	3.51333e-10	2.14126e-07	654.497	940.597	1384.54	5194.72	3673.03	4251.87
LOC_Os03g02260	GO:0005737(cellular_component:cytoplasm); GO:0006457(biological_process:protein folding); GO:0031072(molecular_function:heat shock protein binding); GO:0044183(molecular_function:protein binding involved in protein folding); GO:0051082(molecular_function:unfolded protein binding); GO:0005774(cellular_component:vacuolar membrane); GO:0051787(molecular_function:misfolded protein binding); GO:000573…	map03018(RNA degradation)	-1.26727	2.92607e-06	0.000844741	2780.24	2312.5	2615.01	8119.98	5041.04	5391.72
LOC_Os03g02470	GO:0016021(cellular_component:integral component of membrane)		10.6909	7.71004e-60	2.11456e-55	20360	6350.2	10459	0.993635	9.00007	12.595
LOC_Os03g04070	GO:0043565(molecular_function:sequence-specific DNA binding); GO:0005634(cellular_component:nucleus); GO:1901002(biological_process:positive regulation of response to salt stress); GO:0006355(biological_process:regulation of transcription, DNA-templated); GO:0045893(biological_process:positive regulation of transcription, DNA-templated); GO:0003677(molecular_function:DNA binding); GO:1902584(biol…		-2.87086	0.00011228	0.0192462	49.4997	27.2501	17.2395	386.524	41.0003	261.347
LOC_Os03g06400			1.68577	1.19857e-05	0.00290902	145.749	220.819	115.289	42.7263	62.0004	45.1322
LOC_Os03g06630	GO:0005737(cellular_component:cytoplasm); GO:0043565(molecular_function:sequence-specific DNA binding); GO:0003700(molecular_function:transcription factor activity, sequence-specific DNA binding); GO:0034605(biological_process:cellular response to heat); GO:0006357(biological_process:regulation of transcription from RNA polymerase II promoter); GO:0000978(molecular_function:RNA polymerase II core…	map00270(Cysteine and methionine metabolism)	-1.63076	1.24305e-09	7.1025e-07	1811.32	1278.87	1099.02	4662.13	4400.03	3912.86
LOC_Os03g07890	GO:0016021(cellular_component:integral component of membrane); GO:0055085(biological_process:transmembrane transport)		1.04136	8.46142e-05	0.0152673	304.332	367.406	290.916	138.115	189.001	140.645
LOC_Os03g08624	GO:0003824(molecular_function:catalytic activity); GO:0016616(molecular_function:oxidoreductase activity, acting on the CH-OH group of donors, NAD or NADP as acceptor)	map00909(Sesquiterpenoid and triterpenoid biosynthesis); map00900(Terpenoid backbone biosynthesis)	1.30246	9.20119e-06	0.00235843	219.082	222.699	298.458	85.4526	121.001	93.4132
LOC_Os03g10620	GO:0005737(cellular_component:cytoplasm); GO:0016787(molecular_function:hydrolase activity); GO:1902348(biological_process:cellular response to strigolactone); GO:0005634(cellular_component:nucleus); GO:1901601(biological_process:strigolactone biosynthetic process); GO:0010223(biological_process:secondary shoot formation)		1.1919	1.18733e-07	4.93389e-05	1309.91	1163.3	1590.34	535.569	631.005	611.909
LOC_Os03g13450	GO:1990837(molecular_function:sequence-specific double-stranded DNA binding); GO:0005829(cellular_component:cytosol); GO:0010286(biological_process:heat acclimation); GO:0006606(biological_process:protein import into nucleus); GO:0061608(molecular_function:nuclear import signal receptor activity); GO:0005634(cellular_component:nucleus)		-2.298	7.19071e-13	6.16289e-10	235.582	251.828	227.346	1662.35	946.007	906.842
LOC_Os03g14180	GO:0009408(biological_process:response to heat); GO:0009507(cellular_component:chloroplast)	map04141(Protein processing in endoplasmic reticulum)	-1.45034	0.000154152	0.025239	571.08	1155.78	1533.24	3149.82	2702.02	3055.34
LOC_Os03g16020	GO:0051259(biological_process:protein oligomerization); GO:0005737(cellular_component:cytoplasm); GO:0006457(biological_process:protein folding); GO:0042542(biological_process:response to hydrogen peroxide); GO:0051082(molecular_function:unfolded protein binding); GO:0045471(biological_process:response to ethanol); GO:0046688(biological_process:response to copper ion); GO:0009651(biological_proce…	map04141(Protein processing in endoplasmic reticulum)	-3.23479	2.00259e-19	3.92308e-16	764.496	720.717	388.966	7648.01	4540.03	5461
LOC_Os03g16030	GO:0051259(biological_process:protein oligomerization); GO:0005737(cellular_component:cytoplasm); GO:0006457(biological_process:protein folding); GO:0016032(biological_process:viral process); GO:0042542(biological_process:response to hydrogen peroxide); GO:0005634(cellular_component:nucleus); GO:0051082(molecular_function:unfolded protein binding); GO:0045471(biological_process:response to ethano…	map04141(Protein processing in endoplasmic reticulum)	-3.95006	6.11134e-39	5.58699e-35	212.666	258.406	201.486	4642.26	2617.02	3138.26
LOC_Os03g16040	GO:0051259(biological_process:protein oligomerization); GO:0005737(cellular_component:cytoplasm); GO:0006457(biological_process:protein folding); GO:0016032(biological_process:viral process); GO:0042542(biological_process:response to hydrogen peroxide); GO:0005634(cellular_component:nucleus); GO:0051082(molecular_function:unfolded protein binding); GO:0045471(biological_process:response to ethano…	map04141(Protein processing in endoplasmic reticulum)	-3.76713	3.57326e-22	8.90912e-19	140.249	127.793	153	2922.28	1144.01	1664.64
LOC_Os03g16460	GO:0000774(molecular_function:adenyl-nucleotide exchange factor activity); GO:0005783(cellular_component:endoplasmic reticulum)	map04141(Protein processing in endoplasmic reticulum)	-1.17241	4.69592e-05	0.00926548	485.831	563.794	745.607	1670.3	1117.01	1257.4
LOC_Os03g16860	GO:0005737(cellular_component:cytoplasm); GO:0031072(molecular_function:heat shock protein binding); GO:0044183(molecular_function:protein binding involved in protein folding); GO:0051082(molecular_function:unfolded protein binding); GO:0051787(molecular_function:misfolded protein binding); GO:0034620(biological_process:cellular response to unfolded protein); GO:0016887(molecular_function:ATPase …	map04144(Endocytosis); map04141(Protein processing in endoplasmic reticulum); map03040(Spliceosome)	-1.44455	9.94347e-07	0.000354168	6808.96	5235.77	4946.65	20427.1	12157.1	13663.5
LOC_Os03g18200	GO:0009860(biological_process:pollen tube growth); GO:0005783(cellular_component:endoplasmic reticulum); GO:0005773(cellular_component:vacuole); GO:0051085(biological_process:chaperone mediated protein folding requiring cofactor); GO:0005829(cellular_component:cytosol); GO:0051087(molecular_function:chaperone binding); GO:0051082(molecular_function:unfolded protein binding); GO:0005788(cellular_c…		-0.925854	1.52847e-06	0.000510609	2485.99	2905.42	2555.75	5129.14	5483.04	4485.93
LOC_Os03g18779	GO:0016021(cellular_component:integral component of membrane)		4.48063	2.5539e-35	1.75108e-31	600.414	588.225	797.326	43.7199	22.0002	23.0909
LOC_Os03g25770	GO:0005737(cellular_component:cytoplasm); GO:0016607(cellular_component:nuclear speck); GO:0003723(molecular_function:RNA binding); GO:0000398(biological_process:mRNA splicing, via spliceosome)	map03040(Spliceosome)	-0.992741	2.75113e-06	0.000802685	784.663	938.718	958.946	2002.17	1584.01	1750.71
LOC_Os03g26460	GO:0051131(biological_process:chaperone-mediated protein complex assembly); GO:0006457(biological_process:protein folding); GO:0005634(cellular_component:nucleus); GO:0051087(molecular_function:chaperone binding); GO:0051879(molecular_function:Hsp90 protein binding); GO:0005829(cellular_component:cytosol)		-1.25635	2.57123e-06	0.000767953	1480.41	1229.07	1252.02	4065.95	2541.02	2856.97
LOC_Os03g31300	GO:0005737(cellular_component:cytoplasm); GO:0034605(biological_process:cellular response to heat); GO:0042026(biological_process:protein refolding); GO:0016887(molecular_function:ATPase activity); GO:0009408(biological_process:response to heat); GO:0005524(molecular_function:ATP binding); GO:0009507(cellular_component:chloroplast)		-1.45415	4.317e-05	0.00857956	1814.99	1979.86	2683.97	8303.81	3803.03	5643.62	LOC_Os03g31300 mutants exhibit defective endosperm development, elevated chalkiness, and reduced grain quality.	DOI: 10.1111/nph.19761
LOC_Os03g43100	GO:0016021(cellular_component:integral component of membrane)		7.05735	3.01776e-21	6.8971e-18	153.999	314.785	343.712	0	3.00002	3.14876
LOC_Os03g46920	GO:0016021(cellular_component:integral component of membrane)		-3.36299	0.000176659	0.0281689	0	3.75863	6.4648	35.7709	18.0001	49.3305
LOC_Os03g49430	GO:0046540(cellular_component:U4/U6 x U5 tri-snRNP complex); GO:0071021(cellular_component:U2-type post-spliceosomal complex); GO:0071048(biological_process:nuclear retention of unspliced pre-mRNA at the site of transcription); GO:0005682(cellular_component:U5 snRNP); GO:0000350(biological_process:generation of catalytic spliceosome for second transesterification step); GO:0008380(biological_proc…	map03040(Spliceosome)	-2.98243	5.85411e-16	7.29795e-13	231.915	212.363	404.05	2782.18	1562.01	2355.27
LOC_Os03g50130	GO:0005794(cellular_component:Golgi apparatus); GO:0004364(molecular_function:glutathione transferase activity); GO:0005783(cellular_component:endoplasmic reticulum); GO:0005773(cellular_component:vacuole); GO:0016021(cellular_component:integral component of membrane); GO:0005635(cellular_component:nuclear envelope); GO:0016740(molecular_function:transferase activity); GO:0004602(molecular_functi…	map00480(Glutathione metabolism)	-1.11856	0.000214822	0.0329146	661.83	579.768	642.17	1886.91	1144.01	1059.03
LOC_Os03g51760			-2.15635	4.18672e-05	0.00850555	17.4166	19.7328	52.7959	138.115	168.001	92.3636
LOC_Os03g51920	GO:0031969(cellular_component:chloroplast membrane); GO:0016021(cellular_component:integral component of membrane); GO:0008237(molecular_function:metallopeptidase activity)		-1.52057	4.23932e-05	0.00851799	85.2496	138.13	135.761	327.899	237.002	464.967
LOC_Os03g53340	GO:0005737(cellular_component:cytoplasm); GO:0043565(molecular_function:sequence-specific DNA binding); GO:0003700(molecular_function:transcription factor activity, sequence-specific DNA binding); GO:0034605(biological_process:cellular response to heat); GO:0006357(biological_process:regulation of transcription from RNA polymerase II promoter); GO:0000978(molecular_function:RNA polymerase II core…		-4.69615	9.21775e-33	5.05612e-29	440.914	390.897	296.303	14598.5	5658.04	8994.95
LOC_Os03g53400	GO:0016021(cellular_component:integral component of membrane)		-2.04897	8.29422e-07	0.000303303	160.416	212.363	301.691	1424.87	703.005	661.239
LOC_Os03g57340	GO:0006457(biological_process:protein folding); GO:0030544(molecular_function:Hsp70 protein binding); GO:0005829(cellular_component:cytosol); GO:0051082(molecular_function:unfolded protein binding); GO:0009408(biological_process:response to heat); GO:0046872(molecular_function:metal ion binding); GO:0005524(molecular_function:ATP binding)	map04141(Protein processing in endoplasmic reticulum)	-1.45353	6.3165e-12	4.94961e-09	5317.56	5307.18	5649.16	17766.2	13120.1	13683.5
LOC_Os03g60780	GO:0000774(molecular_function:adenyl-nucleotide exchange factor activity); GO:0005783(cellular_component:endoplasmic reticulum)	map04141(Protein processing in endoplasmic reticulum)	-1.83789	6.3882e-06	0.001701	728.746	600.441	762.847	4070.92	1644.01	1763.3
LOC_Os04g01740	GO:0006457(biological_process:protein folding); GO:0034605(biological_process:cellular response to heat); GO:0051082(molecular_function:unfolded protein binding); GO:0050821(biological_process:protein stabilization); GO:0016887(molecular_function:ATPase activity); GO:0005886(cellular_component:plasma membrane); GO:0032991(cellular_component:macromolecular complex); GO:0048471(cellular_component:p…	map04626(Plant-pathogen interaction); map04141(Protein processing in endoplasmic reticulum)	-4.4269	4.5167e-16	6.14805e-13	101.749	128.733	309.233	5901.2	1867.01	3829.94
LOC_Os04g05010			-0.912224	0.000194171	0.0304345	769.079	857.907	685.269	1772.64	1237.01	1342.42
LOC_Os04g13000	GO:0003964(molecular_function:RNA-directed DNA polymerase activity); GO:0008270(molecular_function:zinc ion binding); GO:0003676(molecular_function:nucleic acid binding)		6.91565	1.08622e-06	0.000378646	12.8333	22.5518	32.324	0	0	0
LOC_Os04g28420	GO:0005737(cellular_component:cytoplasm); GO:0009579(cellular_component:thylakoid); GO:0000413(biological_process:protein peptidyl-prolyl isomerization); GO:0009536(cellular_component:plastid); GO:0003755(molecular_function:peptidyl-prolyl cis-trans isomerase activity); GO:0061077(biological_process:chaperone-mediated protein folding)		-1.82264	1.78563e-05	0.00404734	13661.9	7711.77	4398.22	33012.5	25263.2	32888.8
LOC_Os04g32320	GO:0006071(biological_process:glycerol metabolic process); GO:0006629(biological_process:lipid metabolic process); GO:0008889(molecular_function:glycerophosphodiester phosphodiesterase activity)	map00564(Glycerophospholipid metabolism)	-2.76967	3.84398e-06	0.00108686	10.9999	15.0345	34.4789	62.599	189.001	158.487
LOC_Os04g33740	GO:0048046(cellular_component:apoplast); GO:0005975(biological_process:carbohydrate metabolic process); GO:0005618(cellular_component:cell wall); GO:0052576(biological_process:carbohydrate storage); GO:0050832(biological_process:defense response to fungus); GO:0005576(cellular_component:extracellular region); GO:0004564(molecular_function:beta-fructofuranosidase activity); GO:0042742(biological_p…	map00500(Starch and sucrose metabolism); map00052(Galactose metabolism)	-1.97984	6.54724e-05	0.012557	128.333	496.139	388.966	1693.15	1320.01	983.462	LOC_Os04g33740 mutants display increased chalkiness and compromised grain quality.	DOI: 10.1038/ng.220
LOC_Os04g36750	GO:0051259(biological_process:protein oligomerization); GO:0006457(biological_process:protein folding); GO:0005783(cellular_component:endoplasmic reticulum); GO:0042542(biological_process:response to hydrogen peroxide); GO:0016021(cellular_component:integral component of membrane); GO:0051082(molecular_function:unfolded protein binding); GO:0009651(biological_process:response to salt stress); GO:…	map04141(Protein processing in endoplasmic reticulum)	-3.04104	2.3994e-06	0.000756391	12.8333	42.2846	51.7184	540.537	174.001	162.686
LOC_Os04g40380			-4.00354	7.20877e-05	0.0135416	3.66665	2.81897	2.15493	108.306	11.0001	19.9421
LOC_Os04g45480	GO:0009579(cellular_component:thylakoid); GO:0009536(cellular_component:plastid)		-2.73634	8.3589e-16	9.96744e-13	831.412	669.036	682.037	7125.35	3736.03	3683
LOC_Os04g45970	GO:0050897(molecular_function:cobalt ion binding); GO:0006995(biological_process:cellular response to nitrogen starvation); GO:0016639(molecular_function:oxidoreductase activity, acting on the CH-NH2 group of donors, NAD or NADP as acceptor); GO:0010446(biological_process:response to alkaline pH); GO:0004354(molecular_function:glutamate dehydrogenase (NADP+) activity); GO:0006520(biological_proce…	map00220(Arginine biosynthesis); map00250(Alanine, aspartate and glutamate metabolism); map00910(Nitrogen metabolism)	0.731292	0.000236952	0.0355118	782.829	799.648	902.917	479.926	465.003	552.082
LOC_Os04g48030	GO:0005737(cellular_component:cytoplasm); GO:0043565(molecular_function:sequence-specific DNA binding); GO:0003700(molecular_function:transcription factor activity, sequence-specific DNA binding); GO:0005634(cellular_component:nucleus); GO:0006357(biological_process:regulation of transcription from RNA polymerase II promoter); GO:0000978(molecular_function:RNA polymerase II core promoter proximal…		-1.46404	3.28156e-08	1.52542e-05	582.08	633.329	540.888	2089.61	1380.01	1376.01
LOC_Os04g49370			1.64562	0.000130998	0.0221378	116.416	175.716	238.12	70.5481	64.0005	34.6363
LOC_Os04g49450	GO:0005634(cellular_component:nucleus); GO:0003677(molecular_function:DNA binding)		-1.09141	1.36473e-05	0.0032547	89.8329	82.6898	79.7326	162.956	184.001	191.025
LOC_Os04g54300			1.31	0.000283383	0.0415547	476.664	441.639	304.923	127.185	234.002	132.248
LOC_Os04g57739	GO:0006012(biological_process:galactose metabolic process); GO:0005829(cellular_component:cytosol)		-2.01935	3.57729e-06	0.00102199	286.915	535.605	501.022	2445.34	918.007	2001.56
LOC_Os04g58810	GO:0005634(cellular_component:nucleus); GO:0004535(molecular_function:poly(A)-specific ribonuclease activity); GO:0000932(cellular_component:cytoplasmic mRNA processing body); GO:0030014(cellular_component:CCR4-NOT complex); GO:0030015(cellular_component:CCR4-NOT core complex); GO:0003676(molecular_function:nucleic acid binding); GO:0017148(biological_process:negative regulation of translation); …	map03018(RNA degradation)	-2.88325	2.38105e-05	0.00519834	32.0832	20.6725	9.6972	245.428	45.0003	172.132
LOC_Os05g23050	GO:0003700(molecular_function:transcription factor activity, sequence-specific DNA binding); GO:0004523(molecular_function:RNA-DNA hybrid ribonuclease activity); GO:0008270(molecular_function:zinc ion binding); GO:0003676(molecular_function:nucleic acid binding)		7.96095	1.52932e-10	9.98645e-08	102.666	91.1467	77.5776	0.993635	0	0
LOC_Os05g23140	GO:0009408(biological_process:response to heat)	map04141(Protein processing in endoplasmic reticulum)	-3.8118	7.39503e-15	7.51171e-12	99.9161	58.2587	124.986	2035.96	623.005	1314.08
LOC_Os05g33710	GO:0043161(biological_process:proteasome-mediated ubiquitin-dependent protein catabolic process); GO:0080008(cellular_component:Cul4-RING E3 ubiquitin ligase complex)		-1.09438	9.52466e-06	0.00239654	900.162	1007.31	847.966	2440.37	1806.01	1637.35
LOC_Os05g34490	GO:0003824(molecular_function:catalytic activity); GO:0016021(cellular_component:integral component of membrane)		2.60797	7.70986e-05	0.0140967	43.0831	32.888	34.4789	10.93	5.00004	2.09917
LOC_Os05g35970			-1.68265	0.000138944	0.022956	84.3329	77.9915	77.5776	423.288	160.001	186.826
LOC_Os05g38270			-0.916516	5.15803e-06	0.00141464	1410.74	1415.12	1105.48	2581.46	2415.02	2425.59
LOC_Os05g38530	GO:0005737(cellular_component:cytoplasm); GO:0031072(molecular_function:heat shock protein binding); GO:0044183(molecular_function:protein binding involved in protein folding); GO:0051082(molecular_function:unfolded protein binding); GO:0051787(molecular_function:misfolded protein binding); GO:0034620(biological_process:cellular response to unfolded protein); GO:0016887(molecular_function:ATPase …	map04144(Endocytosis); map04141(Protein processing in endoplasmic reticulum); map03040(Spliceosome)	-1.85015	2.10241e-12	1.6959e-09	2957.15	2759.77	3012.6	13775.8	8746.06	8950.87
LOC_Os05g44340	GO:0005737(cellular_component:cytoplasm); GO:0005829(cellular_component:cytosol); GO:0034605(biological_process:cellular response to heat); GO:0016887(molecular_function:ATPase activity); GO:0005634(cellular_component:nucleus); GO:0005524(molecular_function:ATP binding)		-2.35641	1.55573e-07	6.36829e-05	979.912	1854.88	3223.78	12877.5	8075.06	10069.7
LOC_Os05g45830	GO:0005737(cellular_component:cytoplasm); GO:0000184(biological_process:nuclear-transcribed mRNA catabolic process, nonsense-mediated decay); GO:0005634(cellular_component:nucleus); GO:0003723(molecular_function:RNA binding); GO:0006417(biological_process:regulation of translation); GO:0051028(biological_process:mRNA transport); GO:0008380(biological_process:RNA splicing); GO:0006397(biological_p…		-0.977044	1.52479e-05	0.00354398	668.247	810.924	683.114	1591.8	1187.01	1477.82
LOC_Os05g48810	GO:0051085(biological_process:chaperone mediated protein folding requiring cofactor); GO:0005829(cellular_component:cytosol); GO:0051087(molecular_function:chaperone binding); GO:0006457(biological_process:protein folding); GO:0051082(molecular_function:unfolded protein binding)		-2.11325	2.11019e-15	2.41142e-12	1638.99	1790.05	1922.2	10088.4	6347.05	6716.3
LOC_Os06g03710	GO:0043565(molecular_function:sequence-specific DNA binding); GO:0009742(biological_process:brassinosteroid mediated signaling pathway); GO:0003700(molecular_function:transcription factor activity, sequence-specific DNA binding); GO:0005634(cellular_component:nucleus); GO:0006355(biological_process:regulation of transcription, DNA-templated); GO:1900459(biological_process:positive regulation of b…		-2.46645	1.22995e-06	0.000416454	10.0833	7.51726	8.61974	57.6308	36.0003	51.4297
LOC_Os06g04240			-1.90829	4.82376e-05	0.00944974	99.9161	162.561	77.5776	660.767	374.003	242.454
LOC_Os06g04390	GO:0005737(cellular_component:cytoplasm); GO:0016740(molecular_function:transferase activity)		-1.02921	8.08008e-06	0.00209061	1194.41	1195.24	1157.2	2969.97	2050.01	2218.82
LOC_Os06g06460	GO:0005634(cellular_component:nucleus); GO:0046982(molecular_function:protein heterodimerization activity); GO:0000786(cellular_component:nucleosome); GO:0016021(cellular_component:integral component of membrane); GO:0003677(molecular_function:DNA binding)		-2.86217	8.87214e-05	0.0159037	1.83332	5.63794	9.6972	50.6754	21.0002	51.4297
LOC_Os06g06490	GO:0005634(cellular_component:nucleus); GO:0016301(molecular_function:kinase activity); GO:0003677(molecular_function:DNA binding); GO:0000786(cellular_component:nucleosome); GO:0046982(molecular_function:protein heterodimerization activity); GO:0004842(molecular_function:ubiquitin-protein transferase activity)		-3.23958	3.41303e-28	1.04006e-24	1127.49	1227.19	1281.11	14353.1	7702.06	12284.4
LOC_Os06g09560			-2.22377	7.27244e-31	2.84934e-27	305.248	351.432	336.17	1451.7	1502.01	1683.54
LOC_Os06g11610	GO:0009408(biological_process:response to heat); GO:0006970(biological_process:response to osmotic stress); GO:0005739(cellular_component:mitochondrion)	map04141(Protein processing in endoplasmic reticulum)	-1.50115	6.19363e-05	0.0119624	257.582	308.208	419.135	1359.29	657.005	770.396
LOC_Os06g12370	GO:0004176(molecular_function:ATP-dependent peptidase activity); GO:0009534(cellular_component:chloroplast thylakoid); GO:0009535(cellular_component:chloroplast thylakoid membrane); GO:0004222(molecular_function:metalloendopeptidase activity); GO:0016021(cellular_component:integral component of membrane); GO:0016020(cellular_component:membrane); GO:0008270(molecular_function:zinc ion binding); GO…		-1.88144	7.55225e-09	3.76596e-06	35.7498	25.3707	38.7888	121.223	118.001	128.049
LOC_Os06g12530	GO:0005737(cellular_component:cytoplasm); GO:0006457(biological_process:protein folding); GO:0051082(molecular_function:unfolded protein binding)		-1.27964	2.68718e-06	0.000792457	1145.83	1324.92	1300.5	3986.46	2378.02	2790.85
LOC_Os06g12940			-2.83807	7.79864e-08	3.33443e-05	10.9999	8.45691	9.6972	98.3698	43.0003	67.1735
LOC_Os06g13690			4.42364	2.72688e-05	0.00575288	40.3331	12.2155	34.4789	0	3.00002	1.04959
LOC_Os06g13700	GO:0016021(cellular_component:integral component of membrane)		1.44461	1.54527e-06	0.000510609	153.083	195.449	160.543	73.529	63.0005	50.3801
LOC_Os06g14240	GO:0051259(biological_process:protein oligomerization); GO:0005782(cellular_component:peroxisomal matrix); GO:0006457(biological_process:protein folding); GO:0042542(biological_process:response to hydrogen peroxide); GO:0005777(cellular_component:peroxisome); GO:0051082(molecular_function:unfolded protein binding); GO:0000302(biological_process:response to reactive oxygen species); GO:0009651(bio…	map04141(Protein processing in endoplasmic reticulum)	-2.72217	2.58329e-10	1.61021e-07	29.3332	29.1294	28.0141	292.129	140.001	138.545
LOC_Os06g15990	GO:0016620(molecular_function:oxidoreductase activity, acting on the aldehyde or oxo group of donors, NAD or NADP as acceptor); GO:0004029(molecular_function:aldehyde dehydrogenase (NAD) activity)	map00310(Lysine degradation); map00561(Glycerolipid metabolism); map00280(Valine, leucine and isoleucine degradation); map01240(Biosynthesis of cofactors); map00903(Limonene and pinene degradation); map00330(Arginine and proline metabolism); map00053(Ascorbate and aldarate metabolism); map00380(Tryptophan metabolism); map00010(Glycolysis / Gluconeogenesis); map00620(Pyruvate metabolism); map00071…	1.54236	7.7646e-17	1.18307e-13	6924.46	6841.64	7568.13	2585.44	2155.02	2584.08
LOC_Os06g21369	GO:0006885(biological_process:regulation of pH); GO:0015385(molecular_function:sodium:proton antiporter activity); GO:0016021(cellular_component:integral component of membrane)		3.65382	2.03711e-09	1.1174e-06	92.5829	244.311	175.627	3.97454	20.0001	16.7934
LOC_Os06g36390	GO:0003993(molecular_function:acid phosphatase activity)		2.38819	0.000112017	0.0192462	102.666	148.466	443.916	27.8218	66.0005	38.8347
LOC_Os06g36930	GO:0005737(cellular_component:cytoplasm); GO:0043565(molecular_function:sequence-specific DNA binding); GO:0003700(molecular_function:transcription factor activity, sequence-specific DNA binding); GO:0034605(biological_process:cellular response to heat); GO:0006357(biological_process:regulation of transcription from RNA polymerase II promoter); GO:0000978(molecular_function:RNA polymerase II core…		-5.28162	6.26876e-08	2.81329e-05	4.58331	4.69829	2.15493	370.626	31.0002	46.1818
LOC_Os06g39240	GO:0009737(biological_process:response to abscisic acid); GO:0005730(cellular_component:nucleolus); GO:0005634(cellular_component:nucleus); GO:0003713(molecular_function:transcription coactivator activity); GO:0009414(biological_process:response to water deprivation); GO:0003677(molecular_function:DNA binding); GO:0009408(biological_process:response to heat)		-1.78489	2.10432e-07	8.3642e-05	1186.16	1543.86	829.65	5463	3315.02	3489.87
LOC_Os06g40240	GO:0015074(biological_process:DNA integration); GO:0016020(cellular_component:membrane); GO:0046872(molecular_function:metal ion binding); GO:0004523(molecular_function:RNA-DNA hybrid ribonuclease activity); GO:0003676(molecular_function:nucleic acid binding)		3.98768	2.083e-18	3.3605e-15	365.748	301.63	358.796	36.7645	10.0001	17.843
LOC_Os06g46900	GO:0003824(molecular_function:catalytic activity); GO:0010286(biological_process:heat acclimation); GO:0010608(biological_process:posttranscriptional regulation of gene expression)		-1.21482	3.0162e-07	0.000114892	2384.24	3093.35	3286.27	7780.16	5924.04	6636.53
LOC_Os06g49350	GO:0019898(cellular_component:extrinsic component of membrane); GO:0015074(biological_process:DNA integration); GO:0008270(molecular_function:zinc ion binding); GO:0003676(molecular_function:nucleic acid binding); GO:0009654(cellular_component:photosystem II oxygen evolving complex); GO:0015979(biological_process:photosynthesis); GO:0005509(molecular_function:calcium ion binding)		3.60951	6.3598e-08	2.81329e-05	114.583	34.7673	173.472	6.95544	9.00007	10.4959
LOC_Os06g50230			2.05426	0.000223807	0.0341007	123.749	143.768	473.008	63.5926	61.0004	53.5289
LOC_Os06g51260	GO:0005634(cellular_component:nucleus); GO:0003677(molecular_function:DNA binding)		-0.964414	5.47655e-06	0.00147255	1703.16	2076.64	2345.65	3834.44	3892.03	4224.58
LOC_Os07g01904	GO:0016021(cellular_component:integral component of membrane)		1.86096	8.95328e-09	4.30794e-06	1229.24	651.182	829.65	281.199	257.002	207.818
LOC_Os07g09670	GO:0016758(molecular_function:transferase activity, transferring hexosyl groups); GO:0016021(cellular_component:integral component of membrane); GO:0030246(molecular_function:carbohydrate binding); GO:0006486(biological_process:protein glycosylation); GO:0000139(cellular_component:Golgi membrane)		-2.27779	6.18578e-08	2.81329e-05	54.9997	72.3536	89.4298	492.843	197.001	360.008
LOC_Os07g10850	GO:0006012(biological_process:galactose metabolic process); GO:0004335(molecular_function:galactokinase activity); GO:0019898(cellular_component:extrinsic component of membrane); GO:0015074(biological_process:DNA integration); GO:0008270(molecular_function:zinc ion binding); GO:0003676(molecular_function:nucleic acid binding); GO:0009654(cellular_component:photosystem II oxygen evolving complex);…		3.04941	1.45264e-10	9.7171e-08	272.249	117.457	207.951	27.8218	14.0001	30.438
LOC_Os07g18300	GO:0008234(molecular_function:cysteine-type peptidase activity); GO:0008270(molecular_function:zinc ion binding)		6.71502	2.45116e-06	0.000763926	11.9166	25.3707	21.5493	0	0	0
LOC_Os07g24230	GO:0016021(cellular_component:integral component of membrane)		-1.38158	2.38821e-05	0.00519834	124.666	150.345	209.029	526.626	331.002	401.991
LOC_Os07g27300	GO:0005685(cellular_component:U1 snRNP); GO:0006376(biological_process:mRNA splice site selection); GO:0071004(cellular_component:U2-type prespliceosome); GO:0003729(molecular_function:mRNA binding)		-2.62859	2.52952e-09	1.36028e-06	82.4996	200.147	86.1974	538.55	770.006	974.016
LOC_Os07g27780	GO:0008483(molecular_function:transaminase activity); GO:0006526(biological_process:arginine biosynthetic process); GO:0030170(molecular_function:pyridoxal phosphate binding); GO:0003992(molecular_function:N2-acetyl-L-ornithine:2-oxoglutarate 5-aminotransferase activity)	map00220(Arginine biosynthesis)	1.15125	0.000173723	0.0278627	432.664	528.087	457.923	145.071	266.002	227.76
LOC_Os07g29570	GO:0015074(biological_process:DNA integration); GO:0003676(molecular_function:nucleic acid binding)		5.2869	2.48592e-06	0.000766055	54.9997	17.8535	45.2536	2.9809	0	0
LOC_Os07g37400			-2.88694	1.85509e-07	7.48199e-05	9.16662	16.9138	31.2465	202.701	85.0006	133.297
LOC_Os07g43740	GO:0005737(cellular_component:cytoplasm); GO:0016567(biological_process:protein ubiquitination); GO:0061630(molecular_function:ubiquitin protein ligase activity)		-2.09988	1.09068e-06	0.000378646	310.748	295.992	315.698	2237.67	863.006	853.313
LOC_Os07g44950	GO:0006990(biological_process:positive regulation of transcription from RNA polymerase II promoter involved in unfolded protein response); GO:0003700(molecular_function:transcription factor activity, sequence-specific DNA binding); GO:0016021(cellular_component:integral component of membrane); GO:0008146(molecular_function:sulfotransferase activity); GO:0005789(cellular_component:endoplasmic reti…		-0.979193	1.42905e-05	0.00337871	925.829	1109.74	1050.53	2422.48	1822.01	1838.87
LOC_Os08g02460	GO:0005737(cellular_component:cytoplasm)		-0.832277	0.000134215	0.022445	308.915	301.63	386.811	597.174	554.004	623.454
LOC_Os08g03310	GO:0046872(molecular_function:metal ion binding); GO:0003723(molecular_function:RNA binding); GO:0003677(molecular_function:DNA binding)		1.07671	7.55191e-05	0.0140897	306.165	355.19	386.811	133.147	202.001	161.636
LOC_Os08g04430			2.15405	7.97289e-06	0.00209016	181.499	376.803	324.318	38.7518	107.001	52.4793
LOC_Os08g09690	GO:0016602(cellular_component:CCAAT-binding factor complex); GO:0003700(molecular_function:transcription factor activity, sequence-specific DNA binding); GO:0005634(cellular_component:nucleus); GO:0006357(biological_process:regulation of transcription from RNA polymerase II promoter); GO:0003677(molecular_function:DNA binding); GO:0000978(molecular_function:RNA polymerase II core promoter proxima…		-1.22136	5.42096e-06	0.00147203	718.663	840.993	642.17	2171.09	1409.01	1554.44
LOC_Os08g13680	GO:0000723(biological_process:telomere maintenance); GO:0016787(molecular_function:hydrolase activity); GO:0006281(biological_process:DNA repair); GO:0006260(biological_process:DNA replication); GO:0006310(biological_process:DNA recombination); GO:0003678(molecular_function:DNA helicase activity); GO:0005524(molecular_function:ATP binding)		-6.37596	2.64209e-05	0.0056172	0	0	0	19.8727	7.00005	17.843
LOC_Os08g14880	GO:0006355(biological_process:regulation of transcription, DNA-templated); GO:0005634(cellular_component:nucleus); GO:0008270(molecular_function:zinc ion binding)		1.53856	2.90633e-14	2.65697e-11	2499.74	2152.75	2467.4	922.093	798.006	730.512
LOC_Os08g29530	GO:0004525(molecular_function:ribonuclease III activity); GO:0030422(biological_process:production of siRNA involved in RNA interference); GO:0005634(cellular_component:nucleus); GO:0031053(biological_process:primary miRNA processing); GO:0003725(molecular_function:double-stranded RNA binding); GO:0003723(molecular_function:RNA binding); GO:0006396(biological_process:RNA processing); GO:0031054(b…		-0.860118	1.59084e-05	0.00366641	2057.91	2164.97	1886.64	4204.07	3600.03	3286.25
LOC_Os08g34500			-1.1019	0.000213394	0.0328795	165.916	282.837	294.148	519.671	528.004	545.785
LOC_Os08g36150	GO:0006457(biological_process:protein folding); GO:0032781(biological_process:positive regulation of ATPase activity); GO:0005634(cellular_component:nucleus); GO:0051087(molecular_function:chaperone binding); GO:0051879(molecular_function:Hsp90 protein binding); GO:0005829(cellular_component:cytosol); GO:0001671(molecular_function:ATPase activator activity)		-2.16818	4.25855e-10	2.53902e-07	851.579	767.7	822.107	5492.81	2602.02	2877.96
LOC_Os08g38370	GO:0046872(molecular_function:metal ion binding); GO:0003723(molecular_function:RNA binding); GO:0004523(molecular_function:RNA-DNA hybrid ribonuclease activity); GO:0003677(molecular_function:DNA binding)		-5.2541	2.72089e-07	0.000105103	3.66665	1.87931	2.15493	226.549	14.0001	54.5785
LOC_Os08g38800			1.71646	8.12811e-11	5.71594e-08	548.164	434.122	371.726	135.134	150.001	127
LOC_Os08g39140	GO:0006457(biological_process:protein folding); GO:0034605(biological_process:cellular response to heat); GO:0051082(molecular_function:unfolded protein binding); GO:0050821(biological_process:protein stabilization); GO:0016887(molecular_function:ATPase activity); GO:0005886(cellular_component:plasma membrane); GO:0032991(cellular_component:macromolecular complex); GO:0048471(cellular_component:p…	map04626(Plant-pathogen interaction); map04141(Protein processing in endoplasmic reticulum)	-1.66631	4.70754e-16	6.14805e-13	12637.1	9503.69	11387.7	37695.5	32788.2	35936.8
LOC_Os08g39560	GO:0016021(cellular_component:integral component of membrane); GO:0016579(biological_process:protein deubiquitination); GO:0004843(molecular_function:thiol-dependent ubiquitin-specific protease activity); GO:0009507(cellular_component:chloroplast)		-1.60693	1.18259e-05	0.00289588	302.498	186.992	165.93	864.462	472.003	661.239
LOC_Os08g39810	GO:0005634(cellular_component:nucleus); GO:0004523(molecular_function:RNA-DNA hybrid ribonuclease activity); GO:0015074(biological_process:DNA integration); GO:0016740(molecular_function:transferase activity); GO:0030430(cellular_component:host cell cytoplasm); GO:0003676(molecular_function:nucleic acid binding); GO:0046872(molecular_function:metal ion binding)		-2.04172	0.000131571	0.0221378	65.083	108.061	87.2748	612.079	143.001	316.975
LOC_Os08g40910			-2.52328	1.73387e-14	1.63976e-11	435.414	392.777	308.156	3012.7	1958.01	1563.88
LOC_Os08g41390	GO:0005737(cellular_component:cytoplasm); GO:0009579(cellular_component:thylakoid); GO:0000413(biological_process:protein peptidyl-prolyl isomerization); GO:0009536(cellular_component:plastid); GO:0003755(molecular_function:peptidyl-prolyl cis-trans isomerase activity); GO:0061077(biological_process:chaperone-mediated protein folding)		-1.33756	2.86662e-09	1.48339e-06	4692.39	4329	4796.88	13852.3	9505.07	11564.3
LOC_Os08g43334	GO:0043565(molecular_function:sequence-specific DNA binding); GO:0003700(molecular_function:transcription factor activity, sequence-specific DNA binding); GO:0005634(cellular_component:nucleus); GO:0003824(molecular_function:catalytic activity); GO:0006357(biological_process:regulation of transcription from RNA polymerase II promoter); GO:0000978(molecular_function:RNA polymerase II core promoter…		-1.99753	4.90963e-31	2.24419e-27	406.081	452.915	441.761	1775.63	1709.01	1708.73
LOC_Os08g44420	GO:0005737(cellular_component:cytoplasm); GO:0008574(molecular_function:ATP-dependent microtubule motor activity, plus-end-directed); GO:0005819(cellular_component:spindle); GO:1990939(molecular_function:ATP-dependent microtubule motor activity); GO:0008017(molecular_function:microtubule binding); GO:0007018(biological_process:microtubule-based movement); GO:0005874(cellular_component:microtubule…		-2.13645	9.66188e-05	0.0168781	13.7499	14.0949	29.0916	124.204	48.0003	76.6198
LOC_Os09g06560	GO:0000278(biological_process:mitotic cell cycle); GO:0006281(biological_process:DNA repair); GO:0005634(cellular_component:nucleus); GO:0061087(biological_process:positive regulation of histone H3-K27 methylation); GO:0043596(cellular_component:nuclear replication fork); GO:0006261(biological_process:DNA-dependent DNA replication); GO:0003682(molecular_function:chromatin binding)		-1.2912	9.35639e-05	0.0164791	79.7496	56.3794	85.1199	207.67	137.001	196.273
LOC_Os09g11005			-2.29707	4.49486e-06	0.00124521	29.3332	30.069	20.4719	213.631	103.001	76.6198
LOC_Os09g12390	GO:0006355(biological_process:regulation of transcription, DNA-templated); GO:0005634(cellular_component:nucleus); GO:0008270(molecular_function:zinc ion binding)		2.13241	1.94531e-05	0.00433757	44.9164	41.3449	43.0987	6.95544	9.00007	13.6446
LOC_Os09g15820	GO:0005737(cellular_component:cytoplasm); GO:0005975(biological_process:carbohydrate metabolic process); GO:0009570(cellular_component:chloroplast stroma); GO:0030246(molecular_function:carbohydrate binding); GO:0048046(cellular_component:apoplast); GO:0047938(molecular_function:glucose-6-phosphate 1-epimerase activity)	map00010(Glycolysis / Gluconeogenesis)	0.851377	0.00026321	0.0390205	380.415	405.932	459.001	201.708	224.002	264.496
LOC_Os09g29840	GO:0006457(biological_process:protein folding); GO:0005783(cellular_component:endoplasmic reticulum); GO:0009570(cellular_component:chloroplast stroma); GO:0051082(molecular_function:unfolded protein binding); GO:0016887(molecular_function:ATPase activity); GO:0048471(cellular_component:perinuclear region of cytoplasm); GO:0005524(molecular_function:ATP binding)	map04626(Plant-pathogen interaction); map04141(Protein processing in endoplasmic reticulum)	-1.04294	0.000292502	0.0422219	2482.32	3081.14	3878.88	8167.68	5696.04	5590.09
LOC_Os09g32095	GO:0008270(molecular_function:zinc ion binding)		-3.79385	9.86732e-19	1.69138e-15	53.1664	31.9483	71.1128	1053.25	503.004	605.611
LOC_Os10g03970	GO:0016021(cellular_component:integral component of membrane); GO:0046872(molecular_function:metal ion binding); GO:0005524(molecular_function:ATP binding); GO:0004672(molecular_function:protein kinase activity)		-6.41463	0.000194915	0.0304345	0	0.939657	0	1.98727	13.0001	74.5206
LOC_Os10g14180	GO:0016491(molecular_function:oxidoreductase activity)		2.25486	8.93784e-05	0.0159175	1554.66	5574.99	1505.22	337.836	743.005	728.413
LOC_Os10g28340	GO:0005737(cellular_component:cytoplasm); GO:0043565(molecular_function:sequence-specific DNA binding); GO:0003700(molecular_function:transcription factor activity, sequence-specific DNA binding); GO:0034605(biological_process:cellular response to heat); GO:0006357(biological_process:regulation of transcription from RNA polymerase II promoter); GO:0000978(molecular_function:RNA polymerase II core…	map00270(Cysteine and methionine metabolism)	-2.48967	3.26591e-15	3.58284e-12	1331.91	1790.05	1876.95	12185.9	6457.05	9431.58
LOC_Os10g29400	GO:0046872(molecular_function:metal ion binding)		5.35595	7.16293e-05	0.0135416	74.2496	2.81897	47.4085	1.98727	0	1.04959
LOC_Os10g29650	GO:0051536(molecular_function:iron-sulfur cluster binding); GO:0015074(biological_process:DNA integration); GO:0008270(molecular_function:zinc ion binding); GO:0003676(molecular_function:nucleic acid binding); GO:0046872(molecular_function:metal ion binding); GO:0005524(molecular_function:ATP binding)		3.73288	2.4923e-29	8.54424e-26	1372.24	1506.27	1615.12	69.5544	153.001	115.454
LOC_Os10g32550	GO:0006457(biological_process:protein folding); GO:0051117(molecular_function:ATPase binding); GO:0005829(cellular_component:cytosol); GO:0005739(cellular_component:mitochondrion); GO:0042026(biological_process:protein refolding); GO:0016887(molecular_function:ATPase activity); GO:0005759(cellular_component:mitochondrial matrix); GO:0005524(molecular_function:ATP binding)	map03018(RNA degradation)	-1.71329	4.02254e-05	0.008233	2334.74	2605.67	4910.02	15426.2	7261.05	9611.06
LOC_Os10g34730			1.98362	0.000195306	0.0304345	34.8332	55.4398	42.0212	6.95544	16.0001	10.4959
LOC_Os10g35160	GO:0003824(molecular_function:catalytic activity); GO:0016021(cellular_component:integral component of membrane)		4.79014	1.23092e-05	0.00296135	22.9165	14.0949	47.4085	0.993635	1.00001	1.04959
LOC_Os10g41838	GO:0046983(molecular_function:protein dimerization activity)		5.44256	5.04099e-19	9.21694e-16	194.332	140.009	280.141	3.97454	9.00007	1.04959
LOC_Os11g05170	GO:0009061(biological_process:anaerobic respiration); GO:0006979(biological_process:response to oxidative stress)		-1.24587	0.000173679	0.0278627	638.913	1074.03	1294.04	2831.86	2054.01	2244.01
LOC_Os11g05614	GO:0003700(molecular_function:transcription factor activity, sequence-specific DNA binding); GO:0006355(biological_process:regulation of transcription, DNA-templated); GO:0003677(molecular_function:DNA binding)		-3.25163	0.000159634	0.025906	49.4997	11.2759	9.6972	374.6	35.0003	263.446
LOC_Os11g07840	GO:0045927(biological_process:positive regulation of growth)		1.6298	4.9814e-09	2.53e-06	240.165	185.112	235.965	69.5544	81.0006	62.9752
LOC_Os11g08569	GO:0016021(cellular_component:integral component of membrane); GO:0000250(molecular_function:lanosterol synthase activity); GO:0016104(biological_process:triterpenoid biosynthetic process); GO:0005811(cellular_component:lipid particle); GO:0042300(molecular_function:beta-amyrin synthase activity)	map00909(Sesquiterpenoid and triterpenoid biosynthesis)	-3.69612	9.37337e-05	0.0164791	6.41663	0	1.07747	30.8027	23.0002	45.1322
LOC_Os11g22350	GO:0042626(molecular_function:ATPase activity, coupled to transmembrane movement of substances); GO:0016021(cellular_component:integral component of membrane); GO:0005524(molecular_function:ATP binding)		-2.28071	2.25087e-07	8.81892e-05	90.7495	49.8018	31.2465	214.625	311.002	311.727
LOC_Os11g29720	GO:0005506(molecular_function:iron ion binding); GO:0016705(molecular_function:oxidoreductase activity, acting on paired donors, with incorporation or reduction of molecular oxygen); GO:0016021(cellular_component:integral component of membrane); GO:0004497(molecular_function:monooxygenase activity); GO:0020037(molecular_function:heme binding)		-3.79431	8.00213e-06	0.00209016	22.9165	4.69829	2.15493	242.447	49.0004	124.901
LOC_Os11g31060	GO:0051087(molecular_function:chaperone binding); GO:0006457(biological_process:protein folding); GO:0009506(cellular_component:plasmodesma)		-2.62157	4.29918e-14	3.80352e-11	415.248	523.389	530.114	4452.48	2315.02	2270.25
LOC_Os12g03640	GO:0016021(cellular_component:integral component of membrane); GO:0030246(molecular_function:carbohydrate binding); GO:0005524(molecular_function:ATP binding); GO:0004672(molecular_function:protein kinase activity); GO:0106310(deleted:old GO); GO:0106311(deleted:old GO); GO:0048544(biological_process:recognition of pollen)		2.70757	0.000135576	0.0225351	20.1666	24.4311	48.486	5.96181	3.00002	5.24793
LOC_Os12g06550			-1.97739	3.69894e-05	0.00768538	326.332	234.914	148.69	1554.04	633.005	609.809
LOC_Os12g10280	GO:0016021(cellular_component:integral component of membrane); GO:0015267(molecular_function:channel activity)		-1.35611	0.000210814	0.0326654	26.5832	29.1294	28.0141	79.4908	78.0006	56.6776
LOC_Os12g13950	GO:0005634(cellular_component:nucleus); GO:0006270(biological_process:DNA replication initiation); GO:0005739(cellular_component:mitochondrion); GO:0006260(biological_process:DNA replication); GO:0003677(molecular_function:DNA binding); GO:0005658(cellular_component:alpha DNA polymerase:primase complex)	map03030(DNA replication)	-2.47829	2.56441e-05	0.00549464	6.41663	7.51726	12.9296	74.5226	35.0003	38.8347
LOC_Os12g33194	GO:0005794(cellular_component:Golgi apparatus); GO:0009834(biological_process:plant-type secondary cell wall biogenesis); GO:0016021(cellular_component:integral component of membrane); GO:1990937(biological_process:xylan acetylation); GO:0016407(molecular_function:acetyltransferase activity); GO:0016413(molecular_function:O-acetyltransferase activity); GO:0045492(biological_process:xylan biosynth…		2.53245	1.12768e-06	0.000386597	117.333	181.354	120.676	8.94271	28.0002	35.6859
LOC_Os12g37260	GO:0006633(biological_process:fatty acid biosynthetic process); GO:0034440(biological_process:lipid oxidation); GO:0031408(biological_process:oxylipin biosynthetic process); GO:0016702(molecular_function:oxidoreductase activity, acting on single donors with incorporation of molecular oxygen, incorporation of two atoms of oxygen); GO:0016165(molecular_function:linoleate 13S-lipoxygenase activity);…	map00591(Linoleic acid metabolism); map00592(alpha-Linolenic acid metabolism)	0.951965	0.00028485	0.0415547	322.665	238.673	239.198	125.198	143.001	145.892
LOC_Os12g41650	GO:0046983(molecular_function:protein dimerization activity); GO:0005634(cellular_component:nucleus); GO:0003677(molecular_function:DNA binding)	map04075(Plant hormone signal transduction)	1.35615	0.0002618	0.0390205	163.166	106.181	143.303	38.7518	71.0005	51.4297
LOC_Os12g41930			-1.42591	1.81714e-06	0.000586317	698.496	488.622	705.741	2201.89	1397.01	1486.21
novel.123			5.35841	7.47781e-12	5.54288e-09	643.497	86.4485	908.305	5.96181	12.0001	22.0413
novel.14			6.41942	0.00023469	0.0353844	37.5831	3.75863	6.4648	0	0	0
novel.594			1.13467	0.000282239	0.0415547	81.5829	89.2674	82.965	39.7454	36.0003	39.8843
novel.597			-3.37436	3.00784e-22	8.24929e-19	251.165	179.475	201.486	3150.82	1575.01	1830.48
novel.662			4.86766	1.48807e-05	0.00348818	13.7499	26.3104	79.7326	0	1.00001	3.14876
novel.694			3.76076	2.62424e-09	1.38408e-06	71.4996	50.7415	57.1057	4.96817	1.00001	7.3471
novel.779			-5.61323	5.94629e-05	0.0115662	0	1.87931	0	66.5735	12.0001	15.7438
The two genes highlighted in red have been reported to be related to grain quality.
